# Supplementary material for: A transdisciplinary approach to the initial validation of a single cell protein as an alternative protein source for use in aquafeeds
Source: PeerJ. 2017 Apr 11;5:e3170. doi: 10.7717/peerj.3170 (PMC5390762; doi:10.7717/peerj.3170)
Supplement: Data S1 [file peerj-05-3170-s001.xlsx]

## Sheet: grunts
Grunts	Date	Picture #	Tank	Weight	Size (cm)		Grunts	Date	Picture #	Tank	Weight	legnth (mm)	Sampled		Grunts	Date	Picture #	Tank	Weight	length (cm)		Grunts	Date	Diet A am	Diet A pm		Diet B am	Diet B pm		Diet C am	Diet C pm		Diet D am	Diet D pm				Tank	Diet	Grunt initial (g)	Grunt final (g)	Total Growth (g)	Grunt initial (cm)	Grunt fianl (cm)	tank	trmt	growth(wt)	growth(cm)	CF(w/l^3)
Initial	2014-01-13	184	1	1.59	4.47		Final	2014-02-23	2001	1b-1	8.03	7.1	hist		final	2014-02-23	2001	1b-1	8.03	6.95		Food	2014-01-21	62.5	60.7	1.8	59.9	57.5	2.4	59.7	58	1.7	61.8	59.7	2.1			3	A	1.08	6.8		4.04	5.83	1	C	529.63	44.3069	3.43165
	2014-01-13	185	1	1.39	4.15		Handwritten	2014-02-23	2002	1b-2	5.66	6.3	prox		Picture	2014-02-23	2002	1b-2	5.66	6.24		consumption	2014-01-22	60.7	57.8	2.9	57.6	54.7	2.9	58	54.9	3.1	59.7	56.4	3.3				A	1.12	6.31		4.18	6.08	1	C	463.393	45.4545	2.80749
	2014-01-13	186	2	1.26	4.31			2014-02-23	2003	1b-3	6.43	6.2	prox			2014-02-23	2003	1b-3	6.43	6.82			2014-01-23	57.7	56.1	1.6	54.6	52.3	2.3	54.8	52.9	1.9	56.4	54.5	1.9				A	1.42	6.58		4.55	6.77	1	C	363.38	48.7912	2.12061
	2014-01-13	187	2	1.21	4.22			2014-02-23	2004	1b-4	6.24	6.5	hist			2014-02-23	2004	1b-4	6.24	6.12			2014-01-24	56.1	54.7	1.4	52.3	50.5	1.8	52.9	51.5	1.4	54.5	52.1	2.4				A	1.72	4.84		4.59	5.23	1	C	181.395	13.9434	3.3833
	2014-01-13	188	3	1.08	4.04			2014-02-23	2005	1b-5	4.59	6.2	prox			2014-02-23	2005	1b-5	4.59	6.14			2014-01-25	54.8	52.1	2.7	50.5	47.2	3.3	51.5	47.9	3.6	52.2	48.3	3.9				A	1.45			4.34	6.22	1	C		43.318
	2014-01-13	189	3	1.12	4.18			2014-02-23	2006	1b-6	7.34	7	prox			2014-02-23	2006	1b-6	7.34	6.28			2014-01-26	52.2	50.2	2	47.2	45.4	1.8	47.9	46.3	1.6	48.3	45.8	2.5				A	1.84	5.54		4.71	5.99	1	C	201.087	27.1762	2.57768
	2014-01-13	190	4	1.56	4.43			2014-02-23	2007	1b-7	5.63	6.7	guts			2014-02-23	2007	1b-7	5.63	6.23			2014-01-27	50.3	48.07	2.23	45.46	43.1	2.36	46.35	44.46	1.89	45.89	43.72	2.17				A	1.38	6		4.47	5.43	1	C	334.783	21.4765	3.74759
	2014-01-13	191	4	1.02	4.07			2014-02-23	2008	1b-8	4.21	6	hist small			2014-02-23	2008	1b-8	4.21	5.64			2014-01-28	48	46.3	1.7	43.1	40.9	2.2	44.5	42.5	2	43.8	40.9	2.9				A	1.25	4.7		4.34	6.64	1	C	276	52.9954	1.60544
	2014-01-13	192	5	1.77	4.68			2014-02-23	2009	1b-9	4.5	6	hist small			2014-02-23	2009	1b-9	4.5	5.95			2014-01-29	46.3	44.85	1.45	40.9	39.56	1.34	42.52	41.1	1.42	40.89	39.24	1.65				A	1.22	5.61		4.11	5.47	1	C	359.836	33.09	3.42768
	2014-01-13	193	5	1.51	4.79			2014-02-23	2010	1b-10	4.03	5.9	prox			2014-02-23	2010	1b-10	4.03	5.78			2014-01-30	44.87	43.35	1.52	39.58	37.77	1.81	41.1	39.78	1.32	39.26	37.46	1.8				A	1.62			4.37			C
																																							average wt.	1.41	5.7975	4.3875				C
	2014-01-13	194	6	1.25	4.29			2014-02-23	2011	2c-1	6.41	6.7	prox			2014-02-23	2011	2c-1	6.41	5.15			2014-01-31	43.38	41.81	1.57	37.8	35.11	2.69	39.79	38.35	1.44	37.48	35.67	1.81			8	A	1.13	5.11		4.15	6.32	2	C	352.212	52.2892	2.02428
	2014-01-13	195	6	1.11	4.01			2014-02-23	2012	2c-2	4.82	6.5	hist			2014-02-23	2012	2c-2	4.82	6.38			2014-02-01	41.83	40.77	1.06	35.15	33.19	1.96	38.36	37.34	1.02	35.69	34.06	1.63				A	1.17	6.06		4.08	6.43	2	C	417.949	57.598	2.2795
	2014-01-13	196	7	1.24	4.18			2014-02-23	2013	2c-3	5.1	6.3	prox			2014-02-23	2013	2c-3	5.1	7.39			2014-02-02	40.8	38.32	2.48	33.22	30.15	3.07	37.38	35.19	2.19	34.12	30.44	3.68				A	1.42	7.1		4.27	6.68	2	C	400	56.4403	2.38193
	2014-01-13	197	7	1.42	4.33			2014-02-23	2014	2c-4	6.25	6.9	hist			2014-02-23	2014	2c-4	6.25	6.71			2014-02-03	38.34	35.37	2.97	30.18	25.83	4.35	33.2	32.25	0.95	30.46	26.92	3.54				A	1.08	6.47		4.01	6.65	2	C	499.074	65.8354	2.20008
	2014-01-13	198	8	1.13	4.15			2014-02-23	2015	2c-5	3.14	5.2	prox			2014-02-23	2015	2c-5	3.14	7.33			2014-02-04	35.37	32.25	3.12	25.85	22.28	3.57	32.25	28.74	3.51	26.96	22.08	4.88				A	1.42	5.51		4.37	6.24	2	C	288.028	42.7918	2.26776
	2014-01-13	199	8	1.17	4.08			2014-02-23	2016	2c-6	5.57	6.5	guts			2014-02-23	2016	2c-6	5.57	7.06			2014-02-05	32.39	28.36	4.03	22.81	19.65	3.16	28.77	24.99	3.78	37.61	33.51	4.1				A	1.47	6.07		4.39	6.2	2	C	312.925	41.2301	2.54691
	2014-01-13	200	10	1.1	3.82			2014-02-23	2017	2c-7	5.04	6.3	prox			2014-02-23	2017	2c-7	5.04	6.68			2014-02-06	28.38	25.1	3.28	29.03	34.85	3.6	35.13	32.3	2.83	33.53	29.85	3.68				A	1.45	4.57		4.86	5.73	2	C	215.172	17.9012	2.42914
	2014-01-13	201	10	1.25	4.3			2014-02-23	2018	2c-8	3.75	5.7	hist small			2014-02-23	2018	2c-8	3.75	6.66			2014-02-07	27.51	24.37	3.14	34.87	30.82	4.05	32.3	28.72	3.58	29.85	25.81	4.04				A	1.5	4.58		4.38	5.73	2	C	205.333	30.8219	2.43445
	2014-01-13	202	11	1.54	4.46			2014-02-23	2019	2c-9	6.25	6.7	prox			2014-02-23	2019	2c-9	6.25	5.96			2014-02-08	24.41	20.93	3.48	30.84	27.29	3.55	28.74	25.56	3.18	25.85	22.82	3.03				A	1.2	5.31		4.38	6.15	2	C	342.5	40.411	2.28281
	2014-01-13	203	11	1.08	3.82			2014-02-23	2020	2c-10	3.96	5.8	hist small			2014-02-23	2020	2c-10	3.96	6.32			2014-02-09	47.22	40.59	6.63	49.02	41.66	7.36667	25.58	19.08	6.50333	22.85	13.72	9.13				A	1.61			4.39		2	C
																																							average wt.	1.345	5.64222	4.29722				C
	2014-01-13	204	12	1.5	4.47			2014-02-23	2021	3a-1	6.8	6.8	prox			2014-02-23	2021	3a-1	6.8	5.83			2014-02-10	58.81	54.18	4.63	19.19	13.31	5.88	25.4	18.85	6.55	68.91	59.95	8.96			11	A	1.54	8.18		4.46	6.79	3	C	431.169	52.2422	2.61303
	2014-01-13	205	12	1.2	4.19			2014-02-23	2022	3a-2	6.31	6.7	hist			2014-02-23	2022	3a-2	6.31	6.08			2014-02-11	51.94	44.92	7.02	10.84	2.02	8.82	16.04	9.51	6.53	58.3	50.83	7.47				A	1.08	8.16		3.82	6.95	3	C	655.556	81.9372	2.43072
	2014-01-13	206	1	1.42	4.36			2014-02-23	2023	3a-3	6.58	6.8	guts			2014-02-23	2023	3a-3	6.58	6.77	weight/legnthcubed		2014-02-12	47.56	39.32	8.24	42.81	35.41	7.4	91.39	84.96	6.43	52.98	42.02	10.96				A	1.14	5.7		4.13	6.66	3	C	400	61.2591	1.92953
	2014-01-13	207	1	1.22	4.26			2014-02-23	2024	3a-4	4.84	6.3	hist			2014-02-23	2024	3a-4	4.84	5.23			2014-02-13	39.37	33.29	6.08	35.68	28.44	7.24	85.01	79.06	5.95	42.06	33.32	8.74				A	1.42	7.53		4.38	6.81	3	C	430.282	55.4795	2.38426
	2014-01-13	208	2	1.26	4.13			2014-02-23	2025	3a-5	3.33	5.6	hist small			2014-02-23	2025	3a-5	3.33	6.22			2014-02-14	33.29	27.23	6.06	28.46	21.1	7.36	79.04	72.06	6.98	33.33	25.98	7.35				A	0.97	4.47		4.01	6	3	C	360.825	49.6259	2.06944
	2014-01-13	209	2	1.12	4.11			2014-02-23	2026	3a-6	5.54	6.3	prox			2014-02-23	2026	3a-6	5.54	5.99			2014-02-15	27.29	19.41	7.88	21.15	12.04	9.11	72.77	63.16	9.61	26.04	17.51	8.53				A	1.23	5.49		4.16	6.06	3	C	346.341	45.6731	2.46692
	2014-01-13	210	3	1.42	4.55			2014-02-23	2027	3a-7	6	6.6	prox			2014-02-23	2027	3a-7	6	5.43			2014-02-16	21.28	14.31	6.97	14.25	6.09	8.16	63.98	55.9	8.08	17.53	8.69	8.84				A	1.64	6.73		4.61	6.23	3	C	310.366	35.141	2.78324
	2014-01-13	211	3	1.72	4.59			2014-02-23	2028	3a-8	4.7	6.2	prox			2014-02-23	2028	3a-8	4.7	6.64			2014-02-17	125.88	121.13	4.75	90.47	84.14	6.33	131.23	127.94	3.29	74.93	72.23	2.7				A	1.83	5.85		4.78	6.1	3	C	219.672	27.6151	2.57731
	2014-01-13	212	4	1.26	4.11			2014-02-23	2029	3a-9	5.61	6.3	prox			2014-02-23	2029	3a-9	5.61	5.47			2014-02-18	119.38	112.9	6.48	81.8	72.96	8.84	126.76	119.13	7.63	68.28	59.57	8.71				A	1.56	5.13		4.75	6.22	3	C	228.846	30.9474	2.1318
	2014-01-13	213	4	1.48	4.42			2014-02-23	2030	4d-1	7.22	7	guts			2014-02-23	2030	4d-1	7.22	6.54			2014-02-19	114.33	104.23	10.1	75.78	62.16	13.62	120.78	110.72	10.06	62.94	51.92	11.02				A	1.52			4.25		3	C
																																							average wt.	1.393	6.36	4.967
	2014-01-13	215	5	1.45	4.27			2014-02-23	2031	4d-2	9.65	7.6	prox			2014-02-23	2031	4d-2	9.65	6.51			2014-02-20	104.25	98.4	5.85	62.18	53.34	8.84	110.74	103.25	7.49	51.94	44.34	7.6			Avg		1.38234	5.92285	4.5405	4.34433	6.20778	1.86344
	2014-01-13	216	5	1.62	4.35			2014-02-23	2032	4d-3	9.39	7.6	hist			2014-02-23	2032	4d-3	9.39	6.53			2014-02-21	98.48	90.22	8.26	53.39	38.94	14.45	104.03	95.68	8.35	44.37	35.69	8.68			total		44.235	165.84
	2014-01-13	217	6	1.91	4.96			2014-02-23	2033	4d-4	6.72	6.8	hist			2014-02-23	2033	4d-4	6.72	6.11			2014-02-22	90.22	84.51	5.71	39.84	34.47	5.37	95.69	89.52	6.17	35.69	30.74	4.95
	2014-01-13	218	6	0.86	3.77			2014-02-23	2034	4d-5	5.89	6.3	prox			2014-02-23	2034	4d-5	5.89	6.04			total			139.09			170.997			142.033			168.65			1
	2014-01-13	220	7	1.19	4.46			2014-02-23	2035	4d-6	5.67	6.4	prox			2014-02-23	2035	4d-6	5.67	6.18			Avg			4.21485			5.18172			4.30404			5.11061				B	1.59	8.03		4.47	6.95	4	C+P	405.031	55.481	2.392
	2014-01-13	221	7	1.59	4.44			2014-02-23	2036	4d-7	6.78	6.8	prox			2014-02-23	2036	4d-7	6.78	6.37																			B	1.39	5.66		4.15	6.24	4	C+P	307.194	50.3614	2.3295
	2014-01-13	222	8	1.42	4.27			2014-02-23	2037	4d-8	5.58	6.5	prox			2014-02-23	2037	4d-8	5.58	6.13																			B	1.42	6.43		4.36	6.82	4	C+P	352.817	56.422	2.02702
	2014-01-13	223	8	1.08	4.01			2014-02-23	2038	5b-1	1.91	5.2	hist small			2014-02-23	2038	5b-1	1.91	6.21																			B	1.22	6.24		4.26	6.12	4	C+P	411.475	43.662	2.72226
	2014-01-13	224	9	1.58	4.6			2014-02-23	2039	5b-2	6.11	6.7	prox			2014-02-23	2039	5b-2	6.11	6.43																			B	1.06	4.59		4.14	6.14	4	C+P	333.019	48.3092	1.98293
	2014-01-13	225	9	1.4	4.31			2014-02-23	2040	5b-3	8.17	7.4	hist			2014-02-23	2040	5b-3	8.17	7.59																			B	0.74	7.34		3.59	6.28	4	C+P	891.892	74.9304	2.96358
	2014-01-13	226	9	1.67	4.5			2014-02-23	2041	5b-4	7.84	7.1	prox			2014-02-23	2041	5b-4	7.84	7.66																			B	0.99	5.63		4.11	6.23	4	C+P	468.687	51.5815	2.32833
	2014-01-13	227	9	0.79	3.67			2014-02-23	2042	5b-5	8.5	7.4	gut			2014-02-23	2042	5b-5	8.5	6.69																			B	1.32	4.21		4.35	5.64	4	C+P	218.939	29.6552	2.34663
	2014-01-13	228	10	1.3	4.52			2014-02-23	2043	5b-6	6.76	7	prox			2014-02-23	2043	5b-6	6.76	6.57																			B	1.33	4.5		4.41	5.95	4	C+P	238.346	34.9206	2.1363
																																							average wt.	1.22889	5.84778	4.61889				C+P
	2014-01-13	229	10	1.91	4.74			2014-02-23	2044	5b-7	6.84	6.8	hist			2014-02-23	2044	5b-7	6.84	6.34																		5	B	1.2	4.03		4.25	5.78	5	C+P	235.833	36	2.087
	2014-01-13	230	11	1.14	4.13			2014-02-23	2045	5b-8	6.79	6.9	prox			2014-02-23	2045	5b-8	6.79	6.8																			B	1.56	1.91		4.43	6.21	5	C+P
	2014-01-13	231	11	1.42	4.38			2014-02-23	2046	5b-9	4.78	6.1	prox			2014-02-23	2046	5b-9	4.78	6.32																			B	1.02	6.11		4.07	6.43	5	C+P	499.02	57.9853	2.29831
	2014-01-13	232	12	1.02	4			2014-02-23	2047	6c-1	7.14	6.9	prox			2014-02-23	2047	6c-1	7.14	6.72																			B	1.45	8.17		4.27	7.59	5	C+P	463.448	77.7518	1.86852
	2014-01-13	233	12	1.61	4.5			2014-02-23	2048	6c-2	6.63	6.4	prox			2014-02-23	2048	6c-2	6.63	6.34																			B	1.62	7.84		4.35	7.66	5	C+P	383.951	76.092	1.74433
	2014-01-13	234	1	1.06	4.14			2014-02-23	2049	6c-3	6.56	6.7	prox			2014-02-23	2049	6c-3	6.56	6.3																			B	1.62	8.5		4.72	6.69	5	C+P	424.691	41.7373	2.83884
	2014-01-13	235	1	0.74	3.59			2014-02-23	2050	6c-4	5.34	6.4	hist			2014-02-23	2050	6c-4	5.34	6.04																			B	1.61	6.76		4.61	6.57	5	C+P	319.876	42.5163	2.38369
	2014-01-13	236	2	1.52	4.25			2014-02-23	2051	6c-5	6.36	6.5	prox			2014-02-23	2051	6c-5	6.36	6.17																			B	1.64	6.84		4.88	6.34	5	C+P	317.073	29.918	2.68404
	2014-01-13	237	2	0.93	3.82			2014-02-23	2052	6c-6	2.44	5.1	hist small			2014-02-23	2052	6c-6	2.44	5.13																			B	1.48	6.79		4.53	6.8	5	C+P	358.784	50.1104	2.15945
	2014-01-13	238	3	1.45	4.34			2014-02-23	2053	6c-7	5.04	6.2	guts			2014-02-23	2053	6c-7	5.04	5.91																			B	0.82	4.78		3.75	6.32	5	C+P	482.927	68.5333	1.89355
																																							average wt.	1.402	6.173	4.771				C+P
	2014-01-13	239	3	1.84	4.71			2014-02-23	2054	6c-8	4.43	6	prox			2014-02-23	2054	6c-8	4.43	5.99																		9	B	1.32			4.39		6	C+P
	2014-01-13	240	4	1.19	4.04			2014-02-23	2055	6c-9	4.23	5.9	hist			2014-02-23	2055	6c-9	4.23	5.77																			B	1.58	7.81		4.6	7.28	6	C+P	394.304	58.2609	2.02422
	2014-01-13	241	4	1.66	4.56			2014-02-23	2056	6c-10	5.05	6.1	prox			2014-02-23	2056	6c-10	5.05	6.24																			B	1.4	7.99		4.31	7.25	6	C+P	470.714	68.2135	2.09668
	2014-01-13	242	5	1.62	4.72			2014-02-23	2057	7d-1	8.06	7.3	guts			2014-02-23	2057	7d-1	8.06	7.09																			B	1.67	7.08		4.5	6.79	6	C+P	323.952	50.8889	2.26164
	2014-01-13	243	5	1.61	4.61			2014-02-23	2058	7d-2	9.7	7.8	hist			2014-02-23	2058	7d-2	9.7	7.6																			B	0.79	6.63		3.67	6.55	6	C+P	739.241	78.4741	2.35934
	2014-01-13	244	6	1.36	4.42			2014-02-23	2059	7d-3	7.84	6.8	prox			2014-02-23	2059	7d-3	7.84	6.89																			B	1.64	7.55		4.57	6.78	6	C+P	360.366	48.3589	2.42247
	2014-01-13	245	6	1.56	4.5			2014-02-23	2060	7d-4	7.93	7	hist			2014-02-23	2060	7d-4	7.93	6.98																			B	1.3	5.06		4.33	6.3	6	C+P	289.231	45.4965	2.02362
	2014-01-13	246	7	1.1	4.07			2014-02-23	2061	7d-5	7.02	6.9	prox			2014-02-23	2061	7d-5	7.02	6.8																			B	1.85	7.6		4.93	6.47	6	C+P	310.811	31.2373	2.80608
	2014-01-13	247	7	2.02	4.91			2014-02-23	2062	7d-6	7.41	6.8	prox			2014-02-23	2062	7d-6	7.41	6.38																			B	1.22	7.97		4.2	6.94	6	C+P	553.279	65.2381	2.3844
	2014-01-13	248	8	1.42	4.37			2014-02-23	2063	7d-7	8.28	7.4	prox			2014-02-23	2063	7d-7	8.28	7.26																			B	1.43	7.89		4.29	6.94	6	C+P	451.748	61.7716	2.36047
	2014-01-13	249	8	1.47	4.39			2014-02-23	2064	7d-8	5.34	6	prox			2014-02-23	2064	7d-8	5.34	5.79																			B	1.09	6.63		4.45	6.69	6	C+P	508.257	50.3371	2.21429
																																							average wt.	1.397	7.221	5.824
	2014-01-13	250	9	1.64	4.57			2014-02-23	2065	7d-9	2.62	5.3	hist small			2014-02-23	2065	7d-9	2.62	5.08																		Avg		1.34378	6.40615	5.06238	4.33133	6.57759
	2014-01-13	251	9	1.3	4.33			2014-02-23	2066	8a-1	5.11	6.3	prox			2014-02-23	2066	8a-1	5.11	6.32																		total		43.0009	198.591
	2014-01-13	252	10	1.12	4.36			2014-02-23	2067	8a-2	6.06	6.6	hist			2014-02-23	2067	8a-2	6.06	6.43
	2014-01-13	253	10	1.37	4.35			2014-02-23	2068	8a-3	7.1	6.8	prox			2014-02-23	2068	8a-3	7.1	6.68																		2
	2014-01-13	254	11	0.97	4.01			2014-02-23	2069	8a-4	6.47	6.6	guts			2014-02-23	2069	8a-4	6.47	6.65																			C	1.26	6.41		4.31	5.15	7	R6	408.73	19.4896	4.69285
	2014-01-13	255	11	1.23	4.16			2014-02-23	2070	8a-5	5.51	6.2	prox			2014-02-23	2070	8a-5	5.51	6.24																			C	1.21	4.82		4.22	6.38	7	R6	298.347	51.1848	1.85603
	2014-01-13	256	12	1.07	4.13			2014-02-23	2071	8a-6	6.07	6.4	hist			2014-02-23	2071	8a-6	6.07	6.2																			C	1.26	5.1		4.13	7.39	7	R6	304.762	78.9346	1.26368
	2014-01-13	257	12	1.69	4.8			2014-02-23	2072	8a-7	4.57	5.8	prox			2014-02-23	2072	8a-7	4.57	5.73																			C	1.12	6.25		4.11	6.71	7	R6	458.036	63.2603	2.06877
	2014-01-13	258	1	0.99	4.11			2014-02-23	2073	8a-8	4.58	5.8	prox			2014-02-23	2073	8a-8	4.58	5.73																			C	1.52			4.25	7.33	7	R6		72.4706
	2014-01-13	259	1	1.32	4.35			2014-02-23	2074	8a-9	5.31	6.2	prox			2014-02-23	2074	8a-9	5.31	6.15																			C	0.93	5.57		3.82	7.06	7	R6	498.925	84.8168	1.58285
	2014-01-13	260	2	0.99	4.01			2014-02-23	2075	9b-1	7.81	7.2	prox			2014-02-23	2075	9b-1	7.81	7.28																			C	0.99	5.04		4.01	6.68	7	R6	409.091	66.5835	1.69083
	2014-01-13	261	2	1.53	4.45			2014-02-23	2076	9b-2	7.99	7.1	prox			2014-02-23	2076	9b-2	7.99	7.25																			C	1.53			4.45	6.66	7	R6		49.6629
	2014-01-13	262	3	1.38	4.47			2014-02-23	2077	9b-3	7.08	7.1	hist			2014-02-23	2077	9b-3	7.08	6.79																			C	1.24	6.25		4.17	5.96	7	R6	404.032	42.9257	2.95217
																																							average wt.	1.22889	5.63429	4.4054				R6
	2014-01-13	263	3	1.25	4.34			2014-02-23	2078	9b-4	6.63	6.8	guts			2014-02-23	2078	9b-4	6.63	6.55																		6	C	1.55			4.72	6.32	8	R6		33.8983
	2014-01-13	264	4	1.87	4.87			2014-02-23	2079	9b-5	7.55	7	prox			2014-02-23	2079	9b-5	7.55	6.78																			C	1.25	7.14		4.29	6.72	8	R6	471.2	56.6434	2.35283
	2014-01-13	265	4	0.89	3.92			2014-02-23	2080	9b-6	5.06	6.4	prox			2014-02-23	2080	9b-6	5.06	6.3																			C	1.11	6.63		4.01	6.34	8	R6	497.297	58.1047	2.60163
	2014-01-13	266	5	1.64	4.88			2014-02-23	2081	9b-7	7.6	7	prox			2014-02-23	2081	9b-7	7.6	6.47																			C	1.91	6.56		4.96	6.3	8	R6	243.455	27.0161	2.62351
	2014-01-13	267	5	1.48	4.53			2014-02-23	2082	9b-8	7.97	7.2	hist			2014-02-23	2082	9b-8	7.97	6.94																			C	0.86	5.34		3.77	6.04	8	R6	520.93	60.2122	2.42343
	2014-01-13	268	6	1.62	4.4			2014-02-23	2083	9b-9	7.89	7	prox			2014-02-23	2083	9b-9	7.89	6.94																			C	1.36	6.36		4.42	6.17	8	R6	367.647	39.5928	2.70771
	2014-01-13	269	6	1.1	3.88			2014-02-23	2084	9b-10	6.63	6.8	prox			2014-02-23	2084	9b-10	6.63	6.69																			C	1.56			4.5	5.13	8	R6
	2014-01-13	270	7	0.92	3.86			2014-02-23	2085	10c-1	5.88	6.6	prox			2014-02-23	2085	10c-1	5.88	6.38																			C	1.62	5.04		4.4	5.91	8	R6	211.111	34.3182	2.44156
	2014-01-13	271	7	1.37	4.21			2014-02-23	2086	10c-2	7.1	6.9	hist			2014-02-23	2086	10c-2	7.1	6.61																			C	1.1	4.43		3.88	5.99	8	R6	302.727	54.3814	2.06121
	2014-01-13	272	8	1.45	4.86			2014-02-23	2087	10c-3	8.51	7.4	prox			2014-02-23	2087	10c-3	8.51	6.84																			C	1.4	4.23		4.42	5.77	8	R6	202.143	30.543	2.20198
																																							average wt.	1.372	5.71625	4.34425				R6
	2014-01-13	273	8	1.5	4.38			2014-02-23	2088	10c-4	6.86	6.8	guts			2014-02-23	2088	10c-4	6.86	6.65																		10	C	1.69	5.05		4.39	6.24	9	R6	198.817	42.1412	2.07844
	2014-01-13	274	9	1.85	4.93			2014-02-23	2089	10c-5	6.78	6.8	prox			2014-02-23	2089	10c-5	6.78	6.83																			C	1.1	5.88		3.82	6.38	9	R6	434.545	67.0157	2.2642
	2014-01-13	275	9	1.22	4.2			2014-02-23	2090	10c-6	6.97	6.7	prox			2014-02-23	2090	10c-6	6.97	6.83																			C	1.25	7.1		4.3	6.61	9	R6	468	53.7209	2.45841
	2014-01-13	276	10	1.71	4.55			2014-02-23	2091	10c-7	6.69	6.7	hist			2014-02-23	2091	10c-7	6.69	6.55																			C	1.3	8.51		4.52	6.84	9	R6	554.615	51.3274	2.65926
	2014-01-13	277	10	1.39	4.36			2014-02-23	2092	10c-8	6.41	6.7	prox			2014-02-23	2092	10c-8	6.41	6.4																			C	1.91	6.86		4.74	6.65	9	R6	259.162	40.2954	2.3327
	2014-01-13	278	11	1.64	4.61			2014-02-23	2093	10c-9	6.86	6.8	prox			2014-02-23	2093	10c-9	6.86	7.07																			C	1.12	6.78		4.36	6.83	9	R6	505.357	56.6514	2.12798
	2014-01-13	279	11	1.83	4.78			2014-02-23	2094	10c-10	5.24	6.4	prox			2014-02-23	2094	10c-10	5.24	6.24																			C	1.37	6.97		4.35	6.83	9	R6	408.759	57.0115	2.18761
	2014-01-13	280	12	1.7	4.66			2014-02-23	2095	11a-1	8.18	7.2	guts			2014-02-23	2095	11a-1	8.18	6.79																			C	1.71	6.69		4.55	6.55	9	R6	291.228	43.956	2.38069
	2014-01-13	281	12	1.28	4.07			2014-02-23	2096	11a-2	8.16	7.1	prox			2014-02-23	2096	11a-2	8.16	6.95																			C	1.39	6.41		4.36	6.4	9	R6	361.151	46.789	2.44522
	2014-01-13	282	1	1.33	4.41			2014-02-23	2097	11a-3	5.7	6.7	hist			2014-02-23	2097	11a-3	5.7	6.66																			C	1.19	6.86		4.28	7.07	9	R6	476.471	65.1869	1.94118
	2014-01-13	283	1	1.2	4.25			2014-02-23	2098	11a-4	7.53	6.7	prox			2014-02-23	2098	11a-4	7.53	6.81																			C	1.53	5.24		4.6	6.24	9	R6	242.484	35.6522	2.15664
																																							average wt.	1.387	6.73	5.343
	2014-01-13	284	2	1.24	4.17			2014-02-23	2099	11a-5	4.47	5.9	hist small			2014-02-23	2099	11a-5	4.47	6																		Avg		1.3419	6.03109	4.68919	4.30367	6.42167
	2014-01-13	285	2	1.55	4.72			2014-02-23	2100	11a-6	5.49	6.3	prox			2014-02-23	2100	11a-6	5.49	6.06																		total		42.9409	168.871
	2014-01-13	286	3	1.22	4.11			2014-02-23	2101	11a-7	6.73	6.5	hist			2014-02-23	2101	11a-7	6.73	6.23
	2014-01-13	287	3	1.62	4.37			2014-02-23	2102	11a-8	5.85	6.3	prox			2014-02-23	2102	11a-8	5.85	6.1																		4
	2014-01-13	288	4	1.83	4.48			2014-02-23	2103	11a-9	5.13	6.2	prox			2014-02-23	2103	11a-9	5.13	6.22																			D	1.56	7.22		4.43	6.54	10	R30	362.821	47.6298	2.58109
	2014-01-13	289	4	1.61	4.57			2014-02-23	2104	12d-1	7.01	6.9	guts			2014-02-23	2104	12d-1	7.01	7.04																			D	1.02	9.65		4.07	6.51	10	R30	846.078	59.9509	3.49771
	2014-01-13	290	5	0.82	3.75			2014-02-23	2105	12d-2	7.23	6.8	prox			2014-02-23	2105	12d-2	7.23	6.64																			D	1.26	9.39		4.11	6.53	10	R30	645.238	58.8808	3.3723
	2014-01-13	291	5	1.32	4.39			2014-02-23	2106	12d-3	7.12	6.8	prox			2014-02-23	2106	12d-3	7.12	6.64																			D	1.48	6.72		4.42	6.11	10	R30	354.054	38.2353	2.94609
	2014-01-13	292	6	1.4	4.42			2014-02-23	2107	12d-4	5.5	6.4	hist			2014-02-23	2107	12d-4	5.5	6.08																			D	1.19	5.89		4.04	6.04	10	R30	394.958	49.505	2.67303
	2014-01-13	293	6	1.69	4.39			2014-02-23	2108	12d-5	7.16	6.8	prox			2014-02-23	2108	12d-5	7.16	6.75																			D	1.66	5.67		4.56	6.18	10	R30	241.566	35.5263	2.40225
	2014-01-13	294	7	1.32	4.3			2014-02-23	2109	12d-6	6.18	6.7	hist			2014-02-23	2109	12d-6	6.18	6.27																			D	1.87	6.78		4.87	6.37	10	R30	262.567	30.8008	2.62308
	2014-01-13	295	7	1.41	4.19			2014-02-23	2110	12d-7	5.45	6.5	prox			2014-02-23	2110	12d-7	5.45	6.74																			D	0.89	5.58		3.92	6.13	10	R30	526.966	56.3776	2.42244
	2014-01-13	296	8	1.2	4.38			2014-02-23	2111	12d-8	6.06	6.6	prox			2014-02-23	2111	12d-8	6.06	6.31																			D	1.83			4.48		10	R30
																																							average wt.	1.41778	7.1125	5.69472				R30
	2014-01-13	297	8	1.61	4.39			2014-02-23	2112	12d-9	5.55	6.5	prox			2014-02-23	2112	12d-9	5.55	6.25																		7	D	1.61			4.57		11	R30
	2014-01-13	298	9	1.43	4.29																																		D	1.24	8.06		4.18	7.09	11	R30	550	69.6172	2.2615
	2014-01-13	299	9	1.09	4.45																																		D	1.42	9.7		4.33	7.6	11	R30	583.099	75.5196	2.20969
	2014-01-13	300	10	1.19	4.28																																		D	1.19	7.84		4.46	6.89	11	R30	558.824	54.4843	2.39695
	2014-01-13	301	10	1.53	4.6																																		D	1.59	7.93		4.44	6.98	11	R30	398.742	57.2072	2.33188
	2014-01-13	302	11	1.56	4.75																																		D	1.1	7.02		4.07	6.8	11	R30	538.182	67.0762	2.2326
	2014-01-13	303	11	1.52	4.25																																		D	2.02	7.41		4.91	6.38	11	R30	266.832	29.9389	2.85336
	2014-01-13	304	12	1.24	4.34			Tank	Avg weight		Diet	Avg weight				Tank	Avg weight		Diet	Avg weight																			D	0.92	8.28		3.86	7.26	11	R30	800	88.0829	2.16382
	2014-01-13	305	12	1.75	4.72			1b	5.666		a	5.84185				1b	6.215		a	6.20778																			D	1.37	5.34		4.21	5.79	11	R30	289.781	37.5297	2.75109
				1.37417				2c	5.029		b	6.4327				2c	6.564		b	6.58281																			D	1.32	2.62		4.3	5.08	11	R30	98.4848	18.1395	1.99853
																																							average wt.	1.378	7.13333	5.75533				R30
				0.268909				3a	5.52333		c	5.69367				3a	5.96222		c	6.42167																		12	D	1.41			4.19			R30
								4d	7.1125		d	6.86935				4d	6.30125		d	6.49264																			D	1.5	7.01		4.47	7.04	12	R30	367.333	57.4944	2.00909
								5b	6.41111							5b	6.73444																						D	1.2	7.23		4.19	6.64	12	R30	502.5	58.4726	2.46964
								6c	5.322							6c	6.061																						D	1.02	7.12		4	6.64	12	R30	598.039	66	2.43207
								7d	7.13333							7d	6.65222																						D	1.61	5.5		4.5	6.08	12	R30	241.615	35.1111	2.4471
								8a	5.64222							8a	6.23667																						D	1.07	7.16		4.13	6.75	12	R30	569.159	63.4383	2.3281
								9b	7.221							9b	6.799																						D	1.69	6.18		4.8	6.27	12	R30	265.68	30.625	2.50718
								10c	6.73							10c	6.64																						D	1.7	5.45		4.66	6.74	12	R30	220.588	44.6352	1.77999
								11a	6.36							11a	6.42444																						D	1.28	6.06		4.07	6.31	12	R30	373.437	55.0369	2.41204
								12d	6.36222							12d	6.52444																						D	1.24	5.55		4.34	6.25	12	R30	347.581	44.0092	2.27328
																																							D	1.75			4.72		12	R30
																																							average wt.	1.406	6.36222	4.95622
																																						Avg		1.40018	6.87878	5.4786	4.34333	6.5
																																						total		44.8058	192.606
[truncated: 8 more columns]

## Sheet: shrimp FCR
Date	Time	Tank	Pre-Wt (g)	Post-Wt (g)	Diff		Tank	Treatment
2014-12-08	08:00:00	A	96.83	91.38	5.45		A	2
2014-12-08	11:00:00	A	91.38	89.08	2.3		B	3
2014-12-08	14:00:00	A	89.07	87.87	1.2		C	1
2014-12-08	16:00:00	A	87.86	85.82	2.04		D	3
2014-12-09	08:00:00	A	95.63	94.29	1.34		E	1
2014-12-09	11:00:00	A	94.29	92.36	1.93		F	2
2014-12-09	14:00:00	A	92.36	89.55	2.81		G	1
2014-12-09	16:00:00	A	89.55	87.99	1.56		H	2
2014-12-10	08:00:00	A	87.98	84.51	3.47		I	3
2014-12-10	11:00:00	A	84.48	83.58	0.9		J	2
2014-12-10	14:00:00	A	83.59	81.89	1.7		K	3
2014-12-10	16:00:00	A	81.9	80.69	1.21		L	1
2014-12-11	08:00:00	A	80.66	77.97	2.69
2014-12-11	11:00:00	A	77.95	75.51	2.44
2014-12-11	14:00:00	A	75.51	73.45	2.06
2014-12-11	16:00:00	A	73.44	72.04	1.4
2014-12-12	08:00:00	A	72.04	68.88	3.16
2014-12-12	11:00:00	A	68.88	67.21	1.67
2014-12-12	14:00:00	A	67.22	65.15	2.07
2014-12-12	16:00:00	A	65.13	63.15	1.98
2014-12-13	08:00:00	A	63.15	61.82	1.33
2014-12-13	11:00:00	A	61.81	60.75	1.06
2014-12-13	14:00:00	A	60.75	59.1	1.65
2014-12-13	16:00:00	A	59.11	57.84	1.27
2014-12-14	08:00:00	A	57.85	56.39	1.46
2014-12-14	11:00:00	A	56.38	54.2	2.18
2014-12-14	14:00:00	A	54.2	52.78	1.42
2014-12-14	16:00:00	A	52.78	51.22	1.56
2014-12-15	08:00:00	A	51.22	49.6	1.62
2014-12-15	11:00:00	A	49.59	48.62	0.97
2014-12-15	14:00:00	A	48.62	46.6	2.02
2014-12-15	16:00:00	A	46.6	43.84	2.76
2014-12-16	08:00:00	A	43.84	41.23	2.61
2014-12-16	11:00:00	A	41.22	39.9	1.32
2014-12-16	14:00:00	A	39.96	38.37	1.59
2014-12-16	16:00:00	A	38.36	36.43	1.93
2014-12-17	08:00:00	A	36.42	34.29	2.13
2014-12-17	11:00:00	A	34.29	32.68	1.61
2014-12-17	14:00:00	A	32.68	28.8	3.88
2014-12-17	16:00:00	A	28.8	27.51	1.29
2014-12-18	08:00:00	A	97.33	91.81	5.52
2014-12-18	11:00:00	A	91.81	91	0.81
2014-12-18	14:00:00	A	91	88.52	2.48
2014-12-18	16:00:00	A	88.52	82.6	5.92
2014-12-19	08:00:00	A	82.6	80.42	2.18
2014-12-19	11:00:00	A	80.42	78.99	1.43
2014-12-19	14:00:00	A	78.99	77.43	1.56
2014-12-19	16:00:00	A	77.43	75.11	2.32
2014-12-20	08:00:00	A	75.1	73.16	1.94
2014-12-20	11:00:00	A	73.16	71.23	1.93
2014-12-20	14:00:00	A	71.23	70.14	1.09
2014-12-20	16:00:00	A	70.14	69.44	0.7
2014-12-21	08:00:00	A	69.41	67.92	1.49
2014-12-21	11:00:00	A	67.92	66.42	1.5
2014-12-21	14:00:00	A	66.42	65.34	1.08
2014-12-21	16:00:00	A	65.34	63.96	1.38
2014-12-22	08:00:00	A	63.96	62.44	1.52
2014-12-22	11:00:00	A	62.44	60.94	1.5
2014-12-22	14:00:00	A	60.94	59.43	1.51
2014-12-22	16:00:00	A	59.43	57.95	1.48
2014-12-23	08:00:00	A	57.95	56.34	1.61
2014-12-23	11:00:00	A	56.34	54.71	1.63
2014-12-23	14:00:00	A	54.71	53.09	1.62
2014-12-23	16:00:00	A	53.09	51.47	1.62
2014-12-24	08:00:00	A	51.47	49.73	1.74
2014-12-24	11:00:00	A	49.73	47.93	1.8
2014-12-24	13:00:00	A	47.93	45.91	2.02
2014-12-25	07:30:00	A	45.94	43.89	2.05
2014-12-25	10:00:00	A	43.9	41.67	2.23
2014-12-25	12:00:00	A	41.67	39.66	2.01
2014-12-25	16:00:00	A	0	0	0
2014-12-26	08:00:00	A	39.65	37.82	1.83
2014-12-26	11:00:00	A	37.82	35.8	2.02
2014-12-26	14:00:00	A	35.8	33.79	2.01
2014-12-26	16:00:00	A	33.79	31.78	2.01
2014-12-27	08:00:00	A	96.47	94.46	2.01
2014-12-27	11:00:00	A	94.46	92.45	2.01
2014-12-27	14:00:00	A	92.45	90.43	2.02
2014-12-27	16:00:00	A	90.43	88.42	2.01
2014-12-28	08:00:00	A	88.44	86.36	2.08
2014-12-28	11:00:00	A	86.36	84.36	2
2014-12-28	14:00:00	A	84.36	82.36	2
2014-12-28	16:00:00	A	82.36	80.35	2.01
2014-12-29	08:00:00	A	80.33	78.33	2
2014-12-29	11:00:00	A	78.33	76.34	1.99
2014-12-29	14:00:00	A	76.34	74.33	2.01
2014-12-29	16:00:00	A	74.33	72.31	2.02
2014-12-30	08:00:00	A	72.3	70.16	2.14
2014-12-30	11:00:00	A	70.16	68.12	2.04
2014-12-30	14:00:00	A	68.12	66.12	2
2014-12-30	16:00:00	A	66.12	64.14	1.98
2014-12-31	08:00:00	A	64.19	62.19	2
2014-12-31	11:00:00	A	62.19	60.16	2.03
2014-12-31	14:00:00	A	60.16	58.15	2.01
2014-12-31	16:00:00	A	58.15	56.15	2
2015-01-01	08:00:00	A	56.16	54.08	2.08
2015-01-01	11:00:00	A	54.08	52.12	1.96
2015-01-01	14:00:00	A	52.12	50.11	2.01
2015-01-01	16:00:00	A	50.11	48.11	2
2015-01-02	08:00:00	A	48.11	46.12	1.99
2015-01-02	11:00:00	A	46.12	44.1	2.02
2015-01-02	14:00:00	A	44.1	42.1	2
2015-01-02	16:00:00	A	42.1	40.1	2
2015-01-03	08:00:00	A	40.09	38.33	1.76
2015-01-03	11:00:00	A	38.32	36.49	1.83
2015-01-03	14:00:00	A	36.48	34.65	1.83
2015-01-03	16:00:00	A	34.65	32.65	2
2015-01-04	08:00:00	A	32.64	30.44	2.2
2015-01-04	11:00:00	A	30.43	27.98	2.45
2015-01-04	14:00:00	A	27.98	26.02	1.96
2015-01-04	16:00:00	A	26.02	24.22	1.8
2015-01-05	08:00:00	A	24.22	22.15	2.07
2015-01-05	11:00:00	A	101.14	98.84	2.3
2015-01-05	14:00:00	A	98.84	96.62	2.22
2015-01-05	16:00:00	A	96.62	94.48	2.14
2015-01-06	08:00:00	A	94.47	92.46	2.01
2015-01-06	11:00:00	A	92.47	90.36	2.11
2015-01-06	14:00:00	A	90.36	88.1	2.26
2015-01-06	16:00:00	A	88.1	85.92	2.18
2015-01-07	08:00:00	A	85.91	83.82	2.09
2015-01-07	11:00:00	A	83.84	81.89	1.95
2015-01-07	14:00:00	A	81.89	79.86	2.03
2015-01-07	16:00:00	A	79.86	77.83	2.03
2015-01-08	08:00:00	A	77.84	75.77	2.07
2015-01-08	11:00:00	A	75.76	73.42	2.34
2015-01-08	14:00:00	A	73.42	71.22	2.2
2015-01-08	16:00:00	A	71.22	69.03	2.19
2015-01-09	08:00:00	A	69.01	66.76	2.25
2015-01-09	11:00:00	A	66.76	64.65	2.11
2015-01-09	14:00:00	A	64.65	62.5	2.15
2015-01-09	16:00:00	A	62.5	60.32	2.18
2015-01-10	08:00:00	A	60.33	58.31	2.02
2015-01-10	11:00:00	A	58.33	56.22	2.11
2015-01-10	14:00:00	A	56.21	54.16	2.05
2015-01-10	16:00:00	A	54.16	52.48	1.68
2015-01-11	08:00:00	A	52.48	50.35	2.13
2015-01-11	11:00:00	A	50.35	48.01	2.34
2015-01-11	14:00:00	A	48.02	46	2.02
2015-01-11	16:00:00	A	45.99	44.05	1.94
2015-01-12	08:00:00	A	44.05	42.01	2.04
2015-01-12	11:00:00	A	92.59	90.51	2.08
2015-01-12	14:00:00	A	90.51	88.5	2.01
2015-01-12	16:00:00	A	88.5	86.41	2.09
2015-01-13	08:00:00	A	86.39	84.32	2.07
2015-01-13	11:00:00	A	84.32	82.15	2.17
2015-01-13	14:00:00	A	82.15	80.03	2.12
2015-01-13	16:00:00	A	80.03	77.85	2.18
2015-01-14	08:00:00	A	77.84	75.75	2.09
2015-01-14	11:00:00	A	75.73	73.36	2.37
2015-01-14	14:00:00	A	73.36	71.39	1.97
2015-01-14	16:00:00	A	71.39	69.26	2.13
2015-01-15	08:00:00	A	69.26	67.24	2.02
2015-01-15	11:00:00	A	67.22	64.87	2.35
2015-01-15	14:00:00	A	64.87	62.87	2
2015-01-15	16:00:00	A	62.87	60.86	2.01
2015-01-16	08:00:00	A	60.86	58.8	2.06
2015-01-16	11:00:00	A	58.8	56.77	2.03
2015-01-16	14:00:00	A	56.77	54.77	2
2015-01-16	16:00:00	A	54.77	52.77	2
2015-01-17	08:00:00	A	52.77	50.56	2.21
2015-01-17	11:00:00	A	50.56	48.36	2.2
2015-01-17	14:00:00	A	48.36	46.15	2.21
2015-01-17	16:00:00	A	46.15	43.95	2.2
2015-01-18	08:00:00	A	43.94	41.74	2.2
2015-01-18	11:00:00	A	41.74	39.55	2.19
2015-01-18	14:00:00	A	39.55	37.35	2.2
2015-01-18	16:00:00	A	37.35	35.15	2.2
2015-01-19	08:00:00	A	35.15	32.92	2.23
2015-01-19	11:00:00	A	32.92	30.17	2.75
2015-01-19	14:00:00	A	98.39	96.19	2.2
2015-01-19	16:00:00	A	96.19	93.99	2.2
2015-01-20	08:00:00	A	93.96	91.81	2.15
2015-01-20	11:00:00	A	91.81	89.72	2.09
2015-01-20	14:00:00	A	89.7	87.38	2.32
2015-01-20	16:00:00	A	87.38	84.99	2.39
2015-01-21	08:00:00	A	84.99	82.81	2.18
2015-01-21	11:00:00	A	82.81	80.54	2.27
2015-01-21	14:00:00	A	78.32	76.23	2.09
2015-01-22	08:00:00	A	76.23	74.01	2.22
2015-01-22	11:00:00	A	74.01	71.9	2.11
2015-01-22	14:00:00	A	71.9	69.7	2.2
2015-01-22	16:00:00	A	69.68	67.52	2.16
2015-01-23	08:00:00	A	94.33	93.32	1.01
2015-01-23	11:00:00	A	93.31	91.19	2.12
2015-01-23	14:00:00	A	91.19	89.18	2.01
2015-01-23	16:00:00	A	89.18	86.96	2.22
2015-01-24	08:00:00	A	99.82	97.78	2.04
2015-01-24	11:00:00	A	97.77	95.63	2.14
2015-01-24	14:00:00	A	95.63	93.43	2.2
2015-01-24	16:00:00	A	93.43	91.23	2.2
2015-01-25	08:00:00	A	91.22	89.21	2.01
2015-01-25	11:00:00	A	89.21	87.16	2.05
2015-01-25	14:00:00	A	87.16	84.84	2.32
2015-01-25	16:00:00	A	84.84	82.52	2.32
2015-01-26	08:00:00	A	82.5	80.46	2.04
2015-01-26	11:00:00	A	80.44	78.46	1.98
2015-01-26	14:00:00	A	78.45	76.25	2.2
2015-01-26	16:00:00	A	76.25	74.05	2.2
2015-01-27	08:00:00	A	74.03	71.73	2.3
2015-01-27	11:00:00	A	71.73	69.58	2.15
2015-01-27	14:00:00	A	69.58	67.38	2.2
2015-01-27	16:00:00	A	67.38	65.11	2.27
2015-01-28	08:00:00	A	65.11	62.91	2.2
2015-01-28	11:00:00	A	62.91	60.69	2.22
2015-01-28	14:00:00	A	60.69	58.56	2.13
2015-01-28	16:00:00	A	58.56	56.37	2.19
2015-01-29	08:00:00	A	56.37	54.17	2.2
2015-01-29	11:00:00	A	54.19	52.13	2.06
2015-01-29	14:00:00	A	52.13	50.1	2.03
2015-01-30	08:00:00	A	99.05	97.01	2.04
2015-01-30	11:00:00	A	97.02	95.01	2.01
2015-01-30	14:00:00	A	95.01	93	2.01
2015-01-30	16:00:00	A	93	90.54	2.46
2015-01-31	08:00:00	A	90.52	88.44	2.08
2015-01-31	11:00:00	A	88.44	86.25	2.19
2015-01-31	14:00:00	A	86.25	84.05	2.2
2015-01-31	16:00:00	A	84.05	81.85	2.2
2015-02-01	08:00:00	A	81.85	79.71	2.14
2015-02-01	11:00:00	A	79.72	77.5	2.22
2015-02-01	14:00:00	A	77.5	75.29	2.21
2015-02-01	16:00:00	A	75.29	73.14	2.15
2015-02-02	08:00:00	A	104.56	102.54	2.02
2015-02-02	11:00:00	A	102.54	100.36	2.18
2015-02-02	14:00:00	A	100.37	98.17	2.2
2015-02-02	16:00:00	A	98.17	95.97	2.2
2015-02-03	08:00:00	A	95.95	93.84	2.11
2015-02-03	11:00:00	A	93.84	91.43	2.41
2015-02-03	14:00:00	A	91.44	89.03	2.41
2015-02-03	16:00:00	A	89.03	86.63	2.4
2015-02-04	08:00:00	A	103.41	101.33	2.08
2015-02-04	11:00:00	A	101.32	99.04	2.28
2015-02-04	14:00:00	A	99.06	96.97	2.09
2015-02-04	16:00:00	A	96.76	94.41	2.35
2015-02-05	08:00:00	A	94.41	92.01	2.4
2015-02-05	11:00:00	A	92.02	89.77	2.25
2015-02-05	14:00:00	A	89.77	87.34	2.43
2015-02-05	16:00:00	A	87.34	84.96	2.38
2015-02-06	08:00:00	A	84.94	82.86	2.08
2015-02-06	11:00:00	A	82.86	80.37	2.49
2015-02-06	14:00:00	A	80.39	78.35	2.04
2015-02-06	16:00:00	A	78.35	75.94	2.41
2014-12-08	08:00:00	B	112.82	109.33	3.49
2014-12-08	11:00:00	B	109.33	106.12	3.21
2014-12-08	14:00:00	B	106.12	104.72	1.4
2014-12-08	16:00:00	B	104.72	101.65	3.07
2014-12-09	08:00:00	B	113.39	112.47	0.92
2014-12-09	11:00:00	B	112.47	109.63	2.84
2014-12-09	14:00:00	B	109.63	107.43	2.2
2014-12-09	16:00:00	B	107.43	105.74	1.69
2014-12-10	08:00:00	B	105.73	103.17	2.56
2014-12-10	11:00:00	B	103.14	102.55	0.59
2014-12-10	14:00:00	B	102.57	100.57	2
2014-12-10	16:00:00	B	100.58	99.03	1.55
2014-12-11	08:00:00	B	98.99	95.78	3.21
2014-12-11	11:00:00	B	95.77	92.71	3.06
2014-12-11	14:00:00	B	92.71	90.63	2.08
2014-12-11	16:00:00	B	90.62	89.11	1.51
2014-12-12	08:00:00	B	89.08	86.18	2.9
2014-12-12	11:00:00	B	86.18	84.8	1.38
2014-12-12	14:00:00	B	84.8	82.77	2.03
2014-12-12	16:00:00	B	82.76	81.62	1.14
2014-12-13	08:00:00	B	81.62	80.05	1.57
2014-12-13	11:00:00	B	80.05	78.7	1.35
2014-12-13	14:00:00	B	78.7	76.97	1.73
2014-12-13	16:00:00	B	76.97	75.32	1.65
2014-12-14	08:00:00	B	75.33	73.64	1.69
2014-12-14	11:00:00	B	73.64	72.28	1.36
2014-12-14	14:00:00	B	72.38	70.22	2.16
2014-12-14	16:00:00	B	70.23	68.2	2.03
2014-12-15	08:00:00	B	68.19	66.59	1.6
2014-12-15	11:00:00	B	66.59	65.59	1
2014-12-15	14:00:00	B	65.59	63.55	2.04
2014-12-15	16:00:00	B	63.55	60.47	3.08
2014-12-16	08:00:00	B	60.46	57.87	2.59
2014-12-16	11:00:00	B	57.88	56.89	0.99
2014-12-16	14:00:00	B	56.91	55	1.91
2014-12-16	16:00:00	B	55	52.67	2.33
2014-12-17	08:00:00	B	52.67	50.49	2.18
2014-12-17	11:00:00	B	50.49	48.61	1.88
2014-12-17	14:00:00	B	48.61	44.27	4.34
2014-12-17	16:00:00	B	44.27	39.93	4.34
2014-12-18	08:00:00	B	119.25	114.7	4.55
2014-12-18	11:00:00	B	114.7	113.72	0.98
2014-12-18	14:00:00	B	113.72	111.17	2.55
2014-12-18	16:00:00	B	111.17	107.5	3.67
2014-12-19	08:00:00	B	105.48	103.36	2.12
2014-12-19	11:00:00	B	103.36	101.87	1.49
2014-12-19	14:00:00	B	101.87	100.34	1.53
2014-12-19	16:00:00	B	100.34	98.4	1.94
2014-12-20	08:00:00	B	98.4	96.5	1.9
2014-12-20	11:00:00	B	96.5	95.29	1.21
2014-12-20	14:00:00	B	95.29	94.54	0.75
2014-12-20	16:00:00	B	94.54	93.31	1.23
2014-12-21	08:00:00	B	93.49	91.99	1.5
2014-12-21	11:00:00	B	91.99	90.84	1.15
2014-12-21	14:00:00	B	90.84	89.64	1.2
2014-12-21	16:00:00	B	89.64	88.78	0.86
2014-12-22	08:00:00	B	88.78	87.27	1.51
2014-12-22	11:00:00	B	87.27	85.76	1.51
2014-12-22	14:00:00	B	85.76	84.23	1.53
2014-12-22	16:00:00	B	84.23	82.73	1.5
2014-12-23	08:00:00	B	82.72	81.12	1.6
2014-12-23	11:00:00	B	81.12	79.52	1.6
2014-12-23	14:00:00	B	79.52	77.9	1.62
2014-12-23	16:00:00	B	77.9	76.3	1.6
2014-12-24	08:00:00	B	76.3	74.59	1.71
2014-12-24	11:00:00	B	74.59	72.79	1.8
2014-12-24	13:00:00	B	72.79	70.77	2.02
2014-12-25	07:30:00	B	70.77	68.72	2.05
2014-12-25	10:00:00	B	68.74	66.51	2.23
2014-12-25	12:00:00	B	66.51	64.45	2.06
2014-12-25	16:00:00	B	0	0	0
2014-12-26	08:00:00	B	64.43	62.56	1.87
2014-12-26	11:00:00	B	62.56	60.54	2.02
2014-12-26	14:00:00	B	60.54	58.5	2.04
2014-12-26	16:00:00	B	58.5	56.49	2.01
2014-12-27	08:00:00	B	116.8	114.78	2.02
2014-12-27	11:00:00	B	114.78	112.77	2.01
2014-12-27	14:00:00	B	112.77	110.76	2.01
2014-12-27	16:00:00	B	110.76	108.75	2.01
2014-12-28	08:00:00	B	108.75	106.71	2.04
2014-12-28	11:00:00	B	106.71	104.7	2.01
2014-12-28	14:00:00	B	104.7	102.7	2
2014-12-28	16:00:00	B	102.7	100.71	1.99
2014-12-29	08:00:00	B	100.68	98.69	1.99
2014-12-29	11:00:00	B	98.69	96.69	2
2014-12-29	14:00:00	B	96.69	94.66	2.03
2014-12-29	16:00:00	B	94.66	92.62	2.04
2014-12-30	08:00:00	B	92.6	90.46	2.14
2014-12-30	11:00:00	B	90.46	88.39	2.07
2014-12-30	14:00:00	B	88.39	86.39	2
2014-12-30	16:00:00	B	86.39	84.4	1.99
2014-12-31	08:00:00	B	84.4	82.4	2
2014-12-31	11:00:00	B	82.39	80.32	2.07
2014-12-31	14:00:00	B	80.32	78.32	2
2014-12-31	16:00:00	B	78.32	76.32	2
2015-01-01	08:00:00	B	76.32	74.25	2.07
2015-01-01	11:00:00	B	74.25	72.34	1.91
2015-01-01	14:00:00	B	72.34	70.33	2.01
2015-01-01	16:00:00	B	70.33	68.3	2.03
2015-01-02	08:00:00	B	68.29	67.23	1.06
2015-01-02	11:00:00	B	67.23	65.23	2
2015-01-02	14:00:00	B	65.23	63.84	1.39
2015-01-02	16:00:00	B	63.84	61.84	2
2015-01-03	08:00:00	B	61.81	60.55	1.26
2015-01-03	11:00:00	B	60.54	59.35	1.19
2015-01-03	14:00:00	B	59.34	58.23	1.11
2015-01-03	16:00:00	B	58.23	56.23	2
2015-01-04	08:00:00	B	56.22	54.34	1.88
2015-01-04	11:00:00	B	54.33	52.42	1.91
2015-01-04	14:00:00	B	52.43	50.24	2.19
2015-01-04	16:00:00	B	50.24	49.05	1.19
2015-01-05	08:00:00	B	49.06	47.47	1.59
2015-01-05	11:00:00	B	100.63	98.84	1.79
2015-01-05	14:00:00	B	98.84	97.24	1.6
2015-01-05	16:00:00	B	97.24	95.79	1.45
2015-01-06	08:00:00	B	95.77	94.1	1.67
2015-01-06	11:00:00	B	94.11	92.07	2.04
2015-01-06	14:00:00	B	92.07	90.5	1.57
2015-01-06	16:00:00	B	90.5	88.28	2.22
2015-01-07	08:00:00	B	88.27	85.95	2.32
2015-01-07	11:00:00	B	85.95	84.14	1.81
2015-01-07	14:00:00	B	84.14	82.14	2
2015-01-07	16:00:00	B	82.14	80.6	1.54
2015-01-08	08:00:00	B	80.59	78.51	2.08
2015-01-08	11:00:00	B	78.51	77.08	1.43
2015-01-08	14:00:00	B	77.08	75.37	1.71
2015-01-08	16:00:00	B	75.37	74.03	1.34
2015-01-09	08:00:00	B	74.02	72.04	1.98
2015-01-09	11:00:00	B	72.04	70.63	1.41
2015-01-09	14:00:00	B	70.63	69.31	1.32
2015-01-09	16:00:00	B	69.31	67.83	1.48
2015-01-10	08:00:00	B	67.84	65.95	1.89
2015-01-10	11:00:00	B	65.95	63.83	2.12
2015-01-10	14:00:00	B	63.83	61.7	2.13
2015-01-10	16:00:00	B	61.7	60.13	1.57
2015-01-11	08:00:00	B	60.13	58.09	2.04
2015-01-11	11:00:00	B	58.11	55.93	2.18
2015-01-11	14:00:00	B	55.94	53.93	2.01
2015-01-11	16:00:00	B	53.92	52.59	1.33
2015-01-12	08:00:00	B	52.59	50.52	2.07
2015-01-12	11:00:00	B	113.72	111.68	2.04
2015-01-12	14:00:00	B	111.68	110.01	1.67
2015-01-12	16:00:00	B	110.01	108.41	1.6
2015-01-13	08:00:00	B	108.39	106.54	1.85
2015-01-13	11:00:00	B	106.54	104.94	1.6
2015-01-13	14:00:00	B	104.94	103.22	1.72
2015-01-13	16:00:00	B	103.22	101.7	1.52
2015-01-14	08:00:00	B	101.69	99.35	2.34
2015-01-14	11:00:00	B	100.41	98.55	1.86
2015-01-14	14:00:00	B	98.55	96.54	2.01
2015-01-14	16:00:00	B	96.54	94.81	1.73
2015-01-15	08:00:00	B	94.83	92.28	2.55
2015-01-15	11:00:00	B	92.78	91.05	1.73
2015-01-15	14:00:00	B	91.06	89.06	2
2015-01-15	16:00:00	B	89.06	87.06	2
2015-01-16	08:00:00	B	87.05	85.02	2.03
2015-01-16	11:00:00	B	85.02	83.02	2
2015-01-16	14:00:00	B	83.02	81.02	2
2015-01-16	16:00:00	B	81.02	79.01	2.01
2015-01-17	08:00:00	B	79.01	76.81	2.2
2015-01-17	11:00:00	B	76.81	74.61	2.2
2015-01-17	14:00:00	B	74.61	72.39	2.22
2015-01-17	16:00:00	B	72.39	70.19	2.2
2015-01-18	08:00:00	B	70.19	67.98	2.21
2015-01-18	11:00:00	B	67.98	65.76	2.22
2015-01-18	14:00:00	B	65.76	63.56	2.2
2015-01-18	16:00:00	B	63.56	61.36	2.2
2015-01-19	08:00:00	B	61.36	59.16	2.2
2015-01-19	11:00:00	B	59.16	56.93	2.23
2015-01-19	14:00:00	B	123.78	121.58	2.2
2015-01-19	16:00:00	B	121.58	119.38	2.2
2015-01-20	08:00:00	B	119.35	117.11	2.24
2015-01-20	11:00:00	B	117.11	115.28	1.83
2015-01-20	14:00:00	B	115.27	112.92	2.35
2015-01-20	16:00:00	B	112.92	111.14	1.78
2015-01-21	08:00:00	B	111.14	109.84	1.3
2015-01-21	11:00:00	B	109.83	107.54	2.29
2015-01-21	14:00:00	B	105.32	104.26	1.06
2015-01-22	08:00:00	B	104.26	102.06	2.2
2015-01-22	11:00:00	B	102.05	99.81	2.24
2015-01-22	14:00:00	B	99.81	97.61	2.2
2015-01-22	16:00:00	B	97.6	96.41	1.19
2015-01-23	08:00:00	B	116.35	115.41	0.94
2015-01-23	11:00:00	B	115.39	113.92	1.47
2015-01-23	14:00:00	B	113.92	111.89	2.03
2015-01-23	16:00:00	B	111.89	109.87	2.02
2015-01-24	08:00:00	B	122.14	120.06	2.08
2015-01-24	11:00:00	B	120.08	118.43	1.65
2015-01-24	14:00:00	B	118.43	116.23	2.2
2015-01-24	16:00:00	B	116.23	114.03	2.2
2015-01-25	08:00:00	B	114.02	112	2.02
2015-01-25	11:00:00	B	112	109.98	2.02
2015-01-25	14:00:00	B	109.97	109.18	0.79
2015-01-25	16:00:00	B	109.14	107.7	1.44
2015-01-26	08:00:00	B	107.66	105.58	2.08
2015-01-26	11:00:00	B	105.57	104.21	1.36
2015-01-26	14:00:00	B	104.21	102.01	2.2
2015-01-26	16:00:00	B	102.01	99.81	2.2
2015-01-27	08:00:00	B	99.79	97.56	2.23
2015-01-27	11:00:00	B	97.56	95.55	2.01
2015-01-27	14:00:00	B	95.55	93.24	2.31
2015-01-27	16:00:00	B	93.24	90.98	2.26
2015-01-28	08:00:00	B	90.98	88.77	2.21
2015-01-28	11:00:00	B	88.77	86.55	2.22
2015-01-28	14:00:00	B	86.55	84.38	2.17
2015-01-28	16:00:00	B	84.38	83.2	1.18
2015-01-29	08:00:00	B	83.2	81	2.2
2015-01-29	11:00:00	B	81	79.97	1.03
2015-01-29	14:00:00	B	79.96	78.03	1.93
2015-01-30	08:00:00	B	116.06	114.3	1.76
2015-01-30	11:00:00	B	114.31	112.39	1.92
2015-01-30	14:00:00	B	112.39	110.23	2.16
2015-01-30	16:00:00	B	110.23	107.75	2.48
2015-01-31	08:00:00	B	107.73	105.52	2.21
2015-01-31	11:00:00	B	105.52	103.24	2.28
2015-01-31	14:00:00	B	103.24	101.04	2.2
2015-01-31	16:00:00	B	101.04	98.84	2.2
2015-02-01	08:00:00	B	98.84	96.96	1.88
2015-02-01	11:00:00	B	96.97	94.75	2.22
2015-02-01	14:00:00	B	94.75	92.55	2.2
2015-02-01	16:00:00	B	92.55	90.72	1.83
2015-02-02	08:00:00	B	120	118.95	1.05
2015-02-02	11:00:00	B	118.95	116.77	2.18
2015-02-02	14:00:00	B	116.77	114.57	2.2
2015-02-02	16:00:00	B	114.57	112.36	2.21
2015-02-03	08:00:00	B	112.37	110.78	1.59
2015-02-03	11:00:00	B	110.78	108.37	2.41
2015-02-03	14:00:00	B	108.38	105.97	2.41
2015-02-03	16:00:00	B	105.97	103.55	2.42
2015-02-04	08:00:00	B	119.81	117.65	2.16
2015-02-04	11:00:00	B	117.63	116.15	1.48
2015-02-04	14:00:00	B	116.17	113.99	2.18
2015-02-04	16:00:00	B	113.99	111.99	2
2015-02-05	08:00:00	B	111.99	109.59	2.4
2015-02-05	11:00:00	B	109.59	108.03	1.56
2015-02-05	14:00:00	B	108.02	106.05	1.97
2015-02-05	16:00:00	B	106.06	103.92	2.14
2015-02-06	08:00:00	B	103.92	101.79	2.13
2015-02-06	11:00:00	B	101.78	100.15	1.63
2015-02-06	14:00:00	B	100.14	97.98	2.16
2015-02-06	16:00:00	B	97.98	95.58	2.4
2014-12-08	08:00:00	C	118.09	115.74	2.35
2014-12-08	11:00:00	C	115.74	112.91	2.83
2014-12-08	14:00:00	C	112.91	111.13	1.78
2014-12-08	16:00:00	C	111.13	107.52	3.61
2014-12-09	08:00:00	C	119.23	118.36	0.87
2014-12-09	11:00:00	C	118.36	115.02	3.34
2014-12-09	14:00:00	C	115.02	113.6	1.42
2014-12-09	16:00:00	C	113.6	112.05	1.55
2014-12-10	08:00:00	C	112.03	109.27	2.76
2014-12-10	11:00:00	C	109.24	108.83	0.41
2014-12-10	14:00:00	C	108.82	107.12	1.7
2014-12-10	16:00:00	C	107.12	105.9	1.22
2014-12-11	08:00:00	C	105.86	103.35	2.51
2014-12-11	11:00:00	C	103.35	100.18	3.17
2014-12-11	14:00:00	C	100.18	98.13	2.05
2014-12-11	16:00:00	C	98.12	96.26	1.86
2014-12-12	08:00:00	C	96.25	92.16	4.09
2014-12-12	11:00:00	C	92.16	90.96	1.2
2014-12-12	14:00:00	C	90.97	88.94	2.03
2014-12-12	16:00:00	C	88.9	87.21	1.69
2014-12-13	08:00:00	C	87.21	85.79	1.42
2014-12-13	11:00:00	C	85.79	84.63	1.16
2014-12-13	14:00:00	C	84.63	82.74	1.89
2014-12-13	16:00:00	C	82.76	81.1	1.66
2014-12-14	08:00:00	C	81.1	79.63	1.47
2014-12-14	11:00:00	C	79.63	77.5	2.13
2014-12-14	14:00:00	C	77.51	75.21	2.3
2014-12-14	16:00:00	C	75.21	73.62	1.59
2014-12-15	08:00:00	C	73.62	72.07	1.55
2014-12-15	11:00:00	C	72.06	70.11	1.95
2014-12-15	14:00:00	C	70.11	68.04	2.07
2014-12-15	16:00:00	C	68.04	64.11	3.93
2014-12-16	08:00:00	C	64.11	61.01	3.1
2014-12-16	11:00:00	C	61.01	59.58	1.43
2014-12-16	14:00:00	C	59.6	57.44	2.16
2014-12-16	16:00:00	C	57.44	55.39	2.05
2014-12-17	08:00:00	C	55.4	53.29	2.11
2014-12-17	11:00:00	C	53.29	51.2	2.09
2014-12-17	14:00:00	C	51.2	47.16	4.04
2014-12-17	16:00:00	C	47.16	46.1	1.06
2014-12-18	08:00:00	C	117.21	114.66	2.55
2014-12-18	11:00:00	C	114.66	114.1	0.56
2014-12-18	14:00:00	C	114.1	112.6	1.5
2014-12-18	16:00:00	C	112.6	109.63	2.97
2014-12-19	08:00:00	C	107.61	105.5	2.11
2014-12-19	11:00:00	C	105.5	103.99	1.51
2014-12-19	14:00:00	C	103.99	102.5	1.49
2014-12-19	16:00:00	C	102.5	100.2	2.3
2014-12-20	08:00:00	C	100.19	98.29	1.9
2014-12-20	11:00:00	C	98.29	96.62	1.67
2014-12-20	14:00:00	C	96.62	93.82	2.8
2014-12-20	16:00:00	C	95.82	94.65	1.17
2014-12-21	08:00:00	C	94.61	93.12	1.49
2014-12-21	11:00:00	C	93.12	91.59	1.53
2014-12-21	14:00:00	C	91.59	90.75	0.84
2014-12-21	16:00:00	C	90.75	89.75	1
2014-12-22	08:00:00	C	89.75	88.19	1.56
2014-12-22	11:00:00	C	88.19	86.65	1.54
2014-12-22	14:00:00	C	86.65	85.14	1.51
2014-12-22	16:00:00	C	85.14	83.61	1.53
2014-12-23	08:00:00	C	83.6	81.99	1.61
2014-12-23	11:00:00	C	81.99	80.36	1.63
2014-12-23	14:00:00	C	80.36	78.71	1.65
2014-12-23	16:00:00	C	78.71	77.09	1.62
2014-12-24	08:00:00	C	77.09	75.39	1.7
2014-12-24	11:00:00	C	75.38	73.57	1.81
2014-12-24	13:00:00	C	73.57	71.54	2.03
2014-12-25	07:30:00	C	71.54	69.48	2.06
2014-12-25	10:00:00	C	69.49	67.25	2.24
2014-12-25	12:00:00	C	67.25	65.15	2.1
2014-12-25	16:00:00	C	0	0	0
2014-12-26	08:00:00	C	65.15	63.29	1.86
2014-12-26	11:00:00	C	63.29	61.23	2.06
2014-12-26	14:00:00	C	61.23	59.2	2.03
2014-12-26	16:00:00	C	59.2	57.15	2.05
2014-12-27	08:00:00	C	115.27	113.26	2.01
2014-12-27	11:00:00	C	113.26	111.24	2.02
2014-12-27	14:00:00	C	111.24	109.24	2
2014-12-27	16:00:00	C	109.24	107.23	2.01
2014-12-28	08:00:00	C	107.23	105.18	2.05
2014-12-28	11:00:00	C	105.18	103.17	2.01
2014-12-28	14:00:00	C	103.17	101.18	1.99
2014-12-28	16:00:00	C	101.18	99.16	2.02
2014-12-29	08:00:00	C	99.15	97.14	2.01
2014-12-29	11:00:00	C	97.14	95.14	2
2014-12-29	14:00:00	C	95.14	93.15	1.99
2014-12-29	16:00:00	C	93.15	91.15	2
2014-12-30	08:00:00	C	91.13	89.01	2.12
2014-12-30	11:00:00	C	89.01	86.98	2.03
2014-12-30	14:00:00	C	86.98	84.98	2
2014-12-30	16:00:00	C	84.98	83.05	1.93
2014-12-31	08:00:00	C	83.05	81.05	2
2014-12-31	11:00:00	C	81.03	79	2.03
2014-12-31	14:00:00	C	79	77	2
2014-12-31	16:00:00	C	77	75	2
2015-01-01	08:00:00	C	74.99	72.94	2.05
2015-01-01	11:00:00	C	72.94	70.98	1.96
2015-01-01	14:00:00	C	70.98	68.97	2.01
2015-01-01	16:00:00	C	68.97	66.97	2
2015-01-02	08:00:00	C	66.96	64.96	2
2015-01-02	11:00:00	C	64.96	62.96	2
2015-01-02	14:00:00	C	62.96	60.92	2.04
2015-01-02	16:00:00	C	60.92	58.91	2.01
2015-01-03	08:00:00	C	58.91	57.1	1.81
2015-01-03	11:00:00	C	57.09	55.24	1.85
2015-01-03	14:00:00	C	55.24	53.55	1.69
2015-01-03	16:00:00	C	53.55	51.55	2
2015-01-04	08:00:00	C	51.57	49.7	1.87
2015-01-04	11:00:00	C	49.7	47.44	2.26
2015-01-04	14:00:00	C	47.45	45.58	1.87
2015-01-04	16:00:00	C	45.58	43.91	1.67
2015-01-05	08:00:00	C	43.93	41.69	2.24
2015-01-05	11:00:00	C	117.51	115.48	2.03
2015-01-05	14:00:00	C	115.47	113.2	2.27
2015-01-05	16:00:00	C	113.2	111.05	2.15
2015-01-06	08:00:00	C	111.04	109.01	2.03
2015-01-06	11:00:00	C	109.01	106.62	2.39
2015-01-06	14:00:00	C	106.62	104.43	2.19
2015-01-06	16:00:00	C	104.43	102.26	2.17
2015-01-07	08:00:00	C	102.26	100.12	2.14
2015-01-07	11:00:00	C	100.13	97.9	2.23
2015-01-07	14:00:00	C	97.9	95.89	2.01
2015-01-07	16:00:00	C	95.89	93.88	2.01
2015-01-08	08:00:00	C	93.86	92.12	1.74
2015-01-08	11:00:00	C	92.13	89.84	2.29
2015-01-08	14:00:00	C	89.84	87.7	2.14
2015-01-08	16:00:00	C	87.7	85.6	2.1
2015-01-09	08:00:00	C	85.59	83.13	2.46
2015-01-09	11:00:00	C	83.13	81.01	2.12
2015-01-09	14:00:00	C	81.01	78.95	2.06
2015-01-09	16:00:00	C	78.95	76.83	2.12
2015-01-10	08:00:00	C	76.84	74.64	2.2
2015-01-10	11:00:00	C	74.64	72.62	2.02
2015-01-10	14:00:00	C	72.61	70.43	2.18
2015-01-10	16:00:00	C	70.43	68.24	2.19
2015-01-11	08:00:00	C	68.24	66.18	2.06
2015-01-11	11:00:00	C	66.18	64.09	2.09
2015-01-11	14:00:00	C	64.1	62.07	2.03
2015-01-11	16:00:00	C	62.07	60.14	1.93
2015-01-12	08:00:00	C	60.13	58.02	2.11
2015-01-12	11:00:00	C	111.81	109.66	2.15
2015-01-12	14:00:00	C	109.67	107.63	2.04
2015-01-12	16:00:00	C	107.63	105.4	2.23
2015-01-13	08:00:00	C	105.39	103.2	2.19
2015-01-13	11:00:00	C	103.2	100.99	2.21
2015-01-13	14:00:00	C	100.99	98.79	2.2
2015-01-13	16:00:00	C	98.79	96.6	2.19
2015-01-14	08:00:00	C	96.61	93.48	3.13
2015-01-14	11:00:00	C	94.54	92.46	2.08
2015-01-14	14:00:00	C	92.46	90.45	2.01
2015-01-14	16:00:00	C	90.45	88.22	2.23
2015-01-15	08:00:00	C	88.24	86.17	2.07
2015-01-15	11:00:00	C	86.17	83.89	2.28
2015-01-15	14:00:00	C	83.89	81.88	2.01
2015-01-15	16:00:00	C	81.88	79.88	2
2015-01-16	08:00:00	C	79.87	77.65	2.22
2015-01-16	11:00:00	C	77.65	75.63	2.02
2015-01-16	14:00:00	C	75.63	73.63	2
2015-01-16	16:00:00	C	73.63	71.61	2.02
2015-01-17	08:00:00	C	71.61	69.4	2.21
2015-01-17	11:00:00	C	69.4	67.21	2.19
2015-01-17	14:00:00	C	67.21	65	2.21
2015-01-17	16:00:00	C	65	62.8	2.2
2015-01-18	08:00:00	C	62.8	60.6	2.2
2015-01-18	11:00:00	C	60.6	59.4	1.2
2015-01-18	14:00:00	C	59.4	57.2	2.2
2015-01-18	16:00:00	C	57.2	55	2.2
2015-01-19	08:00:00	C	55	51.82	3.18
2015-01-19	11:00:00	C	51.82	49.61	2.21
2015-01-19	14:00:00	C	125.98	123.78	2.2
2015-01-19	16:00:00	C	123.78	121.58	2.2
2015-01-20	08:00:00	C	121.55	119.35	2.2
2015-01-20	11:00:00	C	119.35	116.97	2.38
2015-01-20	14:00:00	C	116.97	114.64	2.33
2015-01-20	16:00:00	C	114.64	112.28	2.36
2015-01-21	08:00:00	C	111.2	110.23	0.97
2015-01-21	11:00:00	C	110.23	107.79	2.44
2015-01-21	14:00:00	C	105.64	103.86	1.78
2015-01-22	08:00:00	C	103.86	101.66	2.2
2015-01-22	11:00:00	C	101.65	99.42	2.23
2015-01-22	14:00:00	C	99.42	97.22	2.2
2015-01-22	16:00:00	C	97.21	95.18	2.03
2015-01-23	08:00:00	C	120.85	118.81	2.04
2015-01-23	11:00:00	C	118.79	116.59	2.2
2015-01-23	14:00:00	C	115.53	114.41	1.12
2015-01-23	16:00:00	C	114.41	112.22	2.19
2015-01-24	08:00:00	C	124.36	122.21	2.15
2015-01-24	11:00:00	C	122.22	120.07	2.15
2015-01-24	14:00:00	C	120.07	117.87	2.2
2015-01-24	16:00:00	C	117.87	115.67	2.2
2015-01-25	08:00:00	C	115.67	113.64	2.03
2015-01-25	11:00:00	C	113.64	111.63	2.01
2015-01-25	14:00:00	C	111.62	109.52	2.1
2015-01-25	16:00:00	C	109.5	107.44	2.06
2015-01-26	08:00:00	C	107.4	105.12	2.28
2015-01-26	11:00:00	C	105.12	102.9	2.22
2015-01-26	14:00:00	C	102.9	100.68	2.22
2015-01-26	16:00:00	C	100.68	98.48	2.2
2015-01-27	08:00:00	C	98.46	96.19	2.27
2015-01-27	11:00:00	C	96.19	94.06	2.13
2015-01-27	14:00:00	C	94.06	91.82	2.24
2015-01-27	16:00:00	C	91.82	89.57	2.25
2015-01-28	08:00:00	C	89.57	87.35	2.22
2015-01-28	11:00:00	C	87.35	85.15	2.2
2015-01-28	14:00:00	C	85.15	82.91	2.24
2015-01-28	16:00:00	C	82.91	80.69	2.22
2015-01-29	08:00:00	C	80.69	78.49	2.2
2015-01-29	11:00:00	C	78.42	76.36	2.06
2015-01-29	14:00:00	C	76.35	74.33	2.02
2015-01-30	08:00:00	C	116.17	114.13	2.04
2015-01-30	11:00:00	C	114.15	112	2.15
2015-01-30	14:00:00	C	111.99	109.9	2.09
2015-01-30	16:00:00	C	109.9	107.63	2.27
2015-01-31	08:00:00	C	107.6	105.99	1.61
2015-01-31	11:00:00	C	105.99	103.93	2.06
2015-01-31	14:00:00	C	103.93	101.73	2.2
2015-01-31	16:00:00	C	101.73	99.53	2.2
2015-02-01	08:00:00	C	99.53	97.5	2.03
2015-02-01	11:00:00	C	97.49	95.29	2.2
2015-02-01	14:00:00	C	95.28	93.07	2.21
2015-02-01	16:00:00	C	93.08	90.86	2.22
2015-02-02	08:00:00	C	123.84	121.68	2.16
2015-02-02	11:00:00	C	121.68	119.5	2.18
2015-02-02	14:00:00	C	119.3	117.3	2
2015-02-02	16:00:00	C	117.3	115.09	2.21
2015-02-03	08:00:00	C	115.09	112.98	2.11
2015-02-03	11:00:00	C	112.98	110.58	2.4
2015-02-03	14:00:00	C	110.58	108.19	2.39
2015-02-03	16:00:00	C	108.19	105.77	2.42
2015-02-04	08:00:00	C	121.9	119.71	2.19
2015-02-04	11:00:00	C	119.7	117.69	2.01
2015-02-04	14:00:00	C	117.7	115.67	2.03
2015-02-04	16:00:00	C	115.67	113.16	2.51
2015-02-05	08:00:00	C	113.16	110.76	2.4
2015-02-05	11:00:00	C	110.76	108.56	2.2
2015-02-05	14:00:00	C	108.56	106.14	2.42
2015-02-05	16:00:00	C	106.14	103.74	2.4
2015-02-06	08:00:00	C	103.74	101.69	2.05
2015-02-06	11:00:00	C	101.69	99.16	2.53
2015-02-06	14:00:00	C	99.16	97.16	2
2015-02-06	16:00:00	C	97.16	94.66	2.5
2014-12-08	08:00:00	D	114.91	112.57	2.34
2014-12-08	11:00:00	D	112.57	110.73	1.84
2014-12-08	14:00:00	D	110.73	109.26	1.47
2014-12-08	16:00:00	D	109.24	106.81	2.43
2014-12-09	08:00:00	D	118.92	118.28	0.64
2014-12-09	11:00:00	D	118.28	113.8	4.48
2014-12-09	14:00:00	D	113.8	112.36	1.44
2014-12-09	16:00:00	D	112.36	110.71	1.65
2014-12-10	08:00:00	D	110.71	108.25	2.46
2014-12-10	11:00:00	D	108.19	107.39	0.8
2014-12-10	14:00:00	D	107.38	105.56	1.82
2014-12-10	16:00:00	D	105.55	103.87	1.68
2014-12-11	08:00:00	D	103.85	100.96	2.89
2014-12-11	11:00:00	D	100.94	98.46	2.48
2014-12-11	14:00:00	D	98.45	96.41	2.04
2014-12-11	16:00:00	D	96.41	94.98	1.43
2014-12-12	08:00:00	D	94.99	93.52	1.47
2014-12-12	11:00:00	D	93.52	90.9	2.62
2014-12-12	14:00:00	D	90.91	88.85	2.06
2014-12-12	16:00:00	D	88.84	87.33	1.51
2014-12-13	08:00:00	D	87.33	85.74	1.59
2014-12-13	11:00:00	D	85.75	84.32	1.43
2014-12-13	14:00:00	D	84.32	82.59	1.73
2014-12-13	16:00:00	D	82.61	81.26	1.35
2014-12-14	08:00:00	D	81.27	79.94	1.33
2014-12-14	11:00:00	D	79.94	78.16	1.78
2014-12-14	14:00:00	D	78.16	76.24	1.92
2014-12-14	16:00:00	D	76.26	74.79	1.47
2014-12-15	08:00:00	D	74.78	73.26	1.52
2014-12-15	11:00:00	D	73.25	72.06	1.19
2014-12-15	14:00:00	D	72.06	69.9	2.16
2014-12-15	16:00:00	D	69.9	66.95	2.95
2014-12-16	08:00:00	D	66.95	62.74	4.21
2014-12-16	11:00:00	D	62.75	61.36	1.39
2014-12-16	14:00:00	D	61.37	58.86	2.51
2014-12-16	16:00:00	D	58.86	56.67	2.19
2014-12-17	08:00:00	D	56.67	54.53	2.14
2014-12-17	11:00:00	D	54.52	52.82	1.7
2014-12-17	14:00:00	D	52.82	47.95	4.87
2014-12-17	16:00:00	D	47.95	47.04	0.91
2014-12-18	08:00:00	D	109.07	103.48	5.59
2014-12-18	11:00:00	D	103.48	102.96	0.52
2014-12-18	14:00:00	D	102.96	99.89	3.07
2014-12-18	16:00:00	D	99.89	96.87	3.02
2014-12-19	08:00:00	D	94.85	92.72	2.13
2014-12-19	11:00:00	D	92.72	91.19	1.53
2014-12-19	14:00:00	D	91.19	89.64	1.55
2014-12-19	16:00:00	D	89.64	88.55	1.09
2014-12-20	08:00:00	D	88.54	86.65	1.89
2014-12-20	11:00:00	D	86.65	85.48	1.17
2014-12-20	14:00:00	D	85.48	84.91	0.57
2014-12-20	16:00:00	D	84.91	83.72	1.19
2014-12-21	08:00:00	D	83.7	82.62	1.08
2014-12-21	11:00:00	D	82.62	81.09	1.53
2014-12-21	14:00:00	D	81.09	80.37	0.72
2014-12-21	16:00:00	D	80.37	79.22	1.15
2014-12-22	08:00:00	D	79.22	77.69	1.53
2014-12-22	11:00:00	D	77.69	76.19	1.5
2014-12-22	14:00:00	D	76.19	74.68	1.51
2014-12-22	16:00:00	D	74.68	73.16	1.52
2014-12-23	08:00:00	D	73.15	71.56	1.59
2014-12-23	11:00:00	D	71.56	69.92	1.64
2014-12-23	14:00:00	D	69.92	68.32	1.6
2014-12-23	16:00:00	D	68.32	66.7	1.62
2014-12-24	08:00:00	D	66.7	64.98	1.72
2014-12-24	11:00:00	D	64.98	63.14	1.84
2014-12-24	13:00:00	D	63.14	61.11	2.03
2014-12-25	07:30:00	D	61.11	59.08	2.03
2014-12-25	10:00:00	D	59.1	56.84	2.26
2014-12-25	12:00:00	D	56.84	54.84	2
2014-12-25	16:00:00	D	0	0	0
2014-12-26	08:00:00	D	54.83	53.02	1.81
2014-12-26	11:00:00	D	53.02	50.96	2.06
2014-12-26	14:00:00	D	50.96	48.92	2.04
2014-12-26	16:00:00	D	48.92	46.92	2
2014-12-27	08:00:00	D	114.84	112.83	2.01
2014-12-27	11:00:00	D	112.83	110.83	2
2014-12-27	14:00:00	D	110.83	108.83	2
2014-12-27	16:00:00	D	108.83	106.82	2.01
2014-12-28	08:00:00	D	106.82	104.76	2.06
2014-12-28	11:00:00	D	104.76	102.76	2
2014-12-28	14:00:00	D	102.76	100.76	2
2014-12-28	16:00:00	D	100.76	98.76	2
2014-12-29	08:00:00	D	98.75	96.76	1.99
2014-12-29	11:00:00	D	96.76	94.76	2
2014-12-29	14:00:00	D	94.76	92.75	2.01
2014-12-29	16:00:00	D	92.75	90.75	2
2014-12-30	08:00:00	D	90.75	88.63	2.12
2014-12-30	11:00:00	D	88.63	86.6	2.03
2014-12-30	14:00:00	D	86.6	84.6	2
2014-12-30	16:00:00	D	84.6	82.68	1.92
2014-12-31	08:00:00	D	82.68	80.68	2
2014-12-31	11:00:00	D	80.67	78.59	2.08
2014-12-31	14:00:00	D	78.59	76.59	2
2014-12-31	16:00:00	D	76.59	74.56	2.03
2015-01-01	08:00:00	D	74.57	72.47	2.1
2015-01-01	11:00:00	D	72.47	71.01	1.46
2015-01-01	14:00:00	D	71.01	69	2.01
2015-01-01	16:00:00	D	69	67	2
2015-01-02	08:00:00	D	66.99	66.17	0.82
2015-01-02	11:00:00	D	66.17	64.17	2
2015-01-02	14:00:00	D	64.17	62.88	1.29
2015-01-02	16:00:00	D	62.88	60.87	2.01
2015-01-03	08:00:00	D	60.87	59.51	1.36
2015-01-03	11:00:00	D	59.52	58.33	1.19
2015-01-03	14:00:00	D	58.33	57.12	1.21
2015-01-03	16:00:00	D	57.12	55.12	2
2015-01-04	08:00:00	D	55.12	53.41	1.71
2015-01-04	11:00:00	D	53.4	52.21	1.19
2015-01-04	14:00:00	D	52.22	50.72	1.5
2015-01-04	16:00:00	D	50.72	49.8	0.92
2015-01-05	08:00:00	D	49.81	47.98	1.83
2015-01-05	11:00:00	D	101.62	99.82	1.8
2015-01-05	14:00:00	D	99.82	98.32	1.5
2015-01-05	16:00:00	D	98.32	96.94	1.38
2015-01-06	08:00:00	D	96.91	94.91	2
2015-01-06	11:00:00	D	94.92	92.59	2.33
2015-01-06	14:00:00	D	92.59	91.15	1.44
2015-01-06	16:00:00	D	91.15	88.94	2.21
2015-01-07	08:00:00	D	88.74	86.71	2.03
2015-01-07	11:00:00	D	86.72	85.03	1.69
2015-01-07	14:00:00	D	85.04	82.98	2.06
2015-01-07	16:00:00	D	82.98	80.97	2.01
2015-01-08	08:00:00	D	80.76	79.72	1.04
2015-01-08	11:00:00	D	79.73	77.86	1.87
2015-01-08	14:00:00	D	77.86	76.22	1.64
2015-01-08	16:00:00	D	76.22	74.72	1.5
2015-01-09	08:00:00	D	74.72	72.93	1.79
2015-01-09	11:00:00	D	72.93	71.41	1.52
2015-01-09	14:00:00	D	71.41	69.91	1.5
2015-01-09	16:00:00	D	69.91	68.54	1.37
2015-01-10	08:00:00	D	68.54	67.08	1.46
2015-01-10	11:00:00	D	67.08	65.72	1.36
2015-01-10	14:00:00	D	65.72	63.97	1.75
2015-01-10	16:00:00	D	63.97	62.47	1.5
2015-01-11	08:00:00	D	62.46	60.62	1.84
2015-01-11	11:00:00	D	60.63	58.76	1.87
2015-01-11	14:00:00	D	58.77	56.76	2.01
2015-01-11	16:00:00	D	56.75	54.98	1.77
2015-01-12	08:00:00	D	54.96	53.58	1.38
2015-01-12	11:00:00	D	114.53	113.04	1.49
2015-01-12	14:00:00	D	113.04	111.45	1.59
2015-01-12	16:00:00	D	111.45	109.75	1.7
2015-01-13	08:00:00	D	109.75	107.68	2.07
2015-01-13	11:00:00	D	107.68	106.09	1.59
2015-01-13	14:00:00	D	106.09	104.7	1.39
2015-01-13	16:00:00	D	104.7	103.08	1.62
2015-01-14	08:00:00	D	103.08	100.46	2.62
2015-01-14	11:00:00	D	101.53	99.55	1.98
2015-01-14	14:00:00	D	99.55	97.52	2.03
2015-01-14	16:00:00	D	97.52	95.95	1.57
2015-01-15	08:00:00	D	95.96	94.77	1.19
2015-01-15	11:00:00	D	94.7	92.9	1.8
2015-01-15	14:00:00	D	92.9	90.89	2.01
2015-01-15	16:00:00	D	90.9	88.88	2.02
2015-01-16	08:00:00	D	88.88	86.84	2.04
2015-01-16	11:00:00	D	86.84	84.8	2.04
2015-01-16	14:00:00	D	84.8	82.8	2
2015-01-16	16:00:00	D	82.8	80.78	2.02
2015-01-17	08:00:00	D	80.78	78.58	2.2
2015-01-17	11:00:00	D	78.58	76.38	2.2
2015-01-17	14:00:00	D	76.38	74.19	2.19
2015-01-17	16:00:00	D	74.19	71.98	2.21
2015-01-18	08:00:00	D	71.99	69.8	2.19
2015-01-18	11:00:00	D	69.8	67.58	2.22
2015-01-18	14:00:00	D	67.58	65.38	2.2
2015-01-18	16:00:00	D	65.38	63.18	2.2
2015-01-19	08:00:00	D	63.18	60.99	2.19
2015-01-19	11:00:00	D	60.99	58.78	2.21
2015-01-19	14:00:00	D	122.73	120.53	2.2
2015-01-19	16:00:00	D	120.53	118.33	2.2
2015-01-20	08:00:00	D	118.31	116.26	2.05
2015-01-20	11:00:00	D	116.26	114.08	2.18
2015-01-20	14:00:00	D	114.02	112.16	1.86
2015-01-20	16:00:00	D	112.16	110.89	1.27
2015-01-21	08:00:00	D	110.89	109.64	1.25
2015-01-21	11:00:00	D	109.63	107.51	2.12
2015-01-21	14:00:00	D	105.2	103.24	1.96
2015-01-22	08:00:00	D	103.23	101.03	2.2
2015-01-22	11:00:00	D	101.03	99.47	1.56
2015-01-22	14:00:00	D	99.47	97.27	2.2
2015-01-22	16:00:00	D	97.26	95.49	1.77
2015-01-23	08:00:00	D	113.27	111.23	2.04
2015-01-23	11:00:00	D	111.23	109.65	1.58
2015-01-23	14:00:00	D	109.65	107.59	2.06
2015-01-23	16:00:00	D	107.6	105.53	2.07
2015-01-24	08:00:00	D	122.4	120.24	2.16
2015-01-24	11:00:00	D	120.25	118.8	1.45
2015-01-24	14:00:00	D	118.18	115.98	2.2
2015-01-24	16:00:00	D	115.98	113.78	2.2
2015-01-25	08:00:00	D	113.77	111.74	2.03
2015-01-25	11:00:00	D	111.74	109.71	2.03
2015-01-25	14:00:00	D	109.69	107.65	2.04
2015-01-25	16:00:00	D	107.64	105.84	1.8
2015-01-26	08:00:00	D	105.8	103.81	1.99
2015-01-26	11:00:00	D	103.81	101.78	2.03
2015-01-26	14:00:00	D	101.78	99.58	2.2
2015-01-26	16:00:00	D	99.58	97.35	2.23
2015-01-27	08:00:00	D	97.33	95.34	1.99
2015-01-27	11:00:00	D	95.34	93.85	1.49
2015-01-27	14:00:00	D	93.85	91.94	1.91
2015-01-27	16:00:00	D	91.94	89.7	2.24
2015-01-28	08:00:00	D	89.7	87.49	2.21
2015-01-28	11:00:00	D	87.49	85.28	2.21
2015-01-28	14:00:00	D	85.28	82.84	2.44
2015-01-28	16:00:00	D	82.84	81.42	1.42
2015-01-29	08:00:00	D	81.42	79.22	2.2
2015-01-29	11:00:00	D	79.22	77.98	1.24
2015-01-29	14:00:00	D	77.98	76.33	1.65
2015-01-30	08:00:00	D	112.44	110.33	2.11
2015-01-30	11:00:00	D	110.36	109.04	1.32
2015-01-30	14:00:00	D	109.04	106.86	2.18
2015-01-30	16:00:00	D	106.86	104.88	1.98
2015-01-31	08:00:00	D	104.86	102.79	2.07
2015-01-31	11:00:00	D	102.79	100.41	2.38
2015-01-31	14:00:00	D	100.41	98.21	2.2
2015-01-31	16:00:00	D	98.21	96.01	2.2
2015-02-01	08:00:00	D	96.01	94.04	1.97
2015-02-01	11:00:00	D	94.04	91.84	2.2
2015-02-01	14:00:00	D	91.84	89.64	2.2
2015-02-01	16:00:00	D	89.64	87.81	1.83
2015-02-02	08:00:00	D	120.18	118.57	1.61
2015-02-02	11:00:00	D	118.57	116.4	2.17
2015-02-02	14:00:00	D	116.4	114.2	2.2
2015-02-02	16:00:00	D	114.2	112	2.2
2015-02-03	08:00:00	D	112	110.38	1.62
2015-02-03	11:00:00	D	110.38	107.97	2.41
2015-02-03	14:00:00	D	107.97	105.57	2.4
2015-02-03	16:00:00	D	105.57	103.79	1.78
2015-02-04	08:00:00	D	123.11	120.97	2.14
2015-02-04	11:00:00	D	120.95	119.64	1.31
2015-02-04	14:00:00	D	119.64	117.32	2.32
2015-02-04	16:00:00	D	117.32	115.44	1.88
2015-02-05	08:00:00	D	115.44	113.04	2.4
2015-02-05	11:00:00	D	113.06	111.38	1.68
2015-02-05	14:00:00	D	111.38	109.86	1.52
2015-02-05	16:00:00	D	109.85	108.23	1.62
2015-02-06	08:00:00	D	108.23	106.12	2.11
2015-02-06	11:00:00	D	106.12	104.98	1.14
2015-02-06	14:00:00	D	104.98	103.32	1.66
2015-02-06	16:00:00	D	103.32	100.95	2.37
2014-12-08	08:00:00	E	111.01	107.93	3.08
2014-12-08	11:00:00	E	107.93	106.21	1.72
2014-12-08	14:00:00	E	106.21	105.25	0.96
2014-12-08	16:00:00	E	105.25	102.65	2.6
2014-12-09	08:00:00	E	113.83	112.73	1.1
2014-12-09	11:00:00	E	112.73	108.86	3.87
2014-12-09	14:00:00	E	108.86	106.77	2.09
2014-12-09	16:00:00	E	106.77	105.38	1.39
2014-12-10	08:00:00	E	105.39	102.21	3.18
2014-12-10	11:00:00	E	102.18	101.49	0.69
2014-12-10	14:00:00	E	101.49	99.37	2.12
2014-12-10	16:00:00	E	99.37	97.54	1.83
2014-12-11	08:00:00	E	97.51	94.46	3.05
2014-12-11	11:00:00	E	94.45	91.68	2.77
2014-12-11	14:00:00	E	91.69	89.6	2.09
2014-12-11	16:00:00	E	89.59	88.14	1.45
2014-12-12	08:00:00	E	88.13	84.9	3.23
2014-12-12	11:00:00	E	84.9	82.71	2.19
2014-12-12	14:00:00	E	82.72	80.64	2.08
2014-12-12	16:00:00	E	80.66	79.23	1.43
2014-12-13	08:00:00	E	79.23	78.34	0.89
2014-12-13	11:00:00	E	78.35	76.69	1.66
2014-12-13	14:00:00	E	76.69	73.83	2.86
2014-12-13	16:00:00	E	73.86	72.77	1.09
2014-12-14	08:00:00	E	72.79	70.92	1.87
2014-12-14	11:00:00	E	70.92	68.15	2.77
2014-12-14	14:00:00	E	68.16	66.56	1.6
2014-12-14	16:00:00	E	66.57	65.17	1.4
2014-12-15	08:00:00	E	65.17	63.59	1.58
2014-12-15	11:00:00	E	63.58	62.69	0.89
2014-12-15	14:00:00	E	62.69	60.62	2.07
2014-12-15	16:00:00	E	60.62	58.11	2.51
2014-12-16	08:00:00	E	58.11	56.29	1.82
2014-12-16	11:00:00	E	56.3	54.38	1.92
2014-12-16	14:00:00	E	54.43	51.9	2.53
2014-12-16	16:00:00	E	51.89	49.89	2
2014-12-17	08:00:00	E	49.89	47.75	2.14
2014-12-17	11:00:00	E	47.75	46.12	1.63
2014-12-17	14:00:00	E	46.12	43.24	2.88
2014-12-17	16:00:00	E	43.24	41.97	1.27
2014-12-18	08:00:00	E	116.9	113.23	3.67
2014-12-18	11:00:00	E	113.23	112.04	1.19
2014-12-18	14:00:00	E	112.04	108.89	3.15
2014-12-18	16:00:00	E	108.89	106.44	2.45
2014-12-19	08:00:00	E	106.43	104.3	2.13
2014-12-19	11:00:00	E	104.3	102.77	1.53
2014-12-19	14:00:00	E	102.77	101.25	1.52
2014-12-19	16:00:00	E	101.25	99.03	2.22
2014-12-20	08:00:00	E	99.03	97.14	1.89
2014-12-20	11:00:00	E	97.14	95.59	1.55
2014-12-20	14:00:00	E	95.59	94.8	0.79
2014-12-20	16:00:00	E	94.8	93.5	1.3
2014-12-21	08:00:00	E	93.48	92.29	1.19
2014-12-21	11:00:00	E	92.29	90.74	1.55
2014-12-21	14:00:00	E	90.74	89.91	0.83
2014-12-21	16:00:00	E	89.91	88.76	1.15
2014-12-22	08:00:00	E	88.76	87.26	1.5
2014-12-22	11:00:00	E	87.26	85.74	1.52
2014-12-22	14:00:00	E	85.74	84.25	1.49
2014-12-22	16:00:00	E	84.25	82.76	1.49
2014-12-23	08:00:00	E	82.75	81.15	1.6
2014-12-23	11:00:00	E	81.15	79.49	1.66
2014-12-23	14:00:00	E	79.49	77.89	1.6
2014-12-23	16:00:00	E	77.89	76.26	1.63
2014-12-24	08:00:00	E	76.26	74.55	1.71
2014-12-24	11:00:00	E	74.54	72.75	1.79
2014-12-24	13:00:00	E	72.75	70.73	2.02
2014-12-25	07:30:00	E	70.73	68.69	2.04
2014-12-25	10:00:00	E	68.7	66.47	2.23
2014-12-25	12:00:00	E	66.47	64.37	2.1
2014-12-25	16:00:00	E	0	0	0
2014-12-26	08:00:00	E	64.35	62.33	2.02
2014-12-26	11:00:00	E	62.33	60.49	1.84
2014-12-26	14:00:00	E	60.49	58.48	2.01
2014-12-26	16:00:00	E	58.48	56.47	2.01
2014-12-27	08:00:00	E	117.79	115.77	2.02
2014-12-27	11:00:00	E	115.77	113.76	2.01
2014-12-27	14:00:00	E	113.76	111.76	2
2014-12-27	16:00:00	E	111.76	109.76	2
2014-12-28	08:00:00	E	109.76	107.64	2.12
2014-12-28	11:00:00	E	107.64	105.65	1.99
2014-12-28	14:00:00	E	105.65	103.64	2.01
2014-12-28	16:00:00	E	103.64	101.63	2.01
2014-12-29	08:00:00	E	101.61	99.62	1.99
2014-12-29	11:00:00	E	99.62	97.6	2.02
2014-12-29	14:00:00	E	97.6	95.6	2
2014-12-29	16:00:00	E	95.6	93.54	2.06
2014-12-30	08:00:00	E	93.53	91.37	2.16
2014-12-30	11:00:00	E	91.37	89.28	2.09
2014-12-30	14:00:00	E	89.28	87.28	2
2014-12-30	16:00:00	E	87.28	85.29	1.99
2014-12-31	08:00:00	E	85.29	83.29	2
2014-12-31	11:00:00	E	83.29	81.18	2.11
2014-12-31	14:00:00	E	81.18	79.18	2
2014-12-31	16:00:00	E	79.18	77.18	2
2015-01-01	08:00:00	E	77.17	75.07	2.1
2015-01-01	11:00:00	E	75.07	73.15	1.92
2015-01-01	14:00:00	E	73.15	71.16	1.99
2015-01-01	16:00:00	E	71.16	69.16	2
2015-01-02	08:00:00	E	69.15	67.15	2
2015-01-02	11:00:00	E	67.15	65.15	2
2015-01-02	14:00:00	E	65.15	63.14	2.01
2015-01-02	16:00:00	E	63.14	61.14	2
2015-01-03	08:00:00	E	61.13	59.63	1.5
2015-01-03	11:00:00	E	59.61	58.43	1.18
2015-01-03	14:00:00	E	58.42	57	1.42
2015-01-03	16:00:00	E	57	55	2
2015-01-04	08:00:00	E	54.49	52.98	1.51
2015-01-04	11:00:00	E	52.99	51.28	1.71
2015-01-04	14:00:00	E	51.29	49.54	1.75
2015-01-04	16:00:00	E	49.54	47.76	1.78
2015-01-05	08:00:00	E	47.76	45.62	2.14
2015-01-05	11:00:00	E	115.38	113.04	2.34
2015-01-05	14:00:00	E	113.04	110.79	2.25
2015-01-05	16:00:00	E	110.79	108.54	2.25
2015-01-06	08:00:00	E	108.52	106.5	2.02
2015-01-06	11:00:00	E	106.52	104.21	2.31
2015-01-06	14:00:00	E	104.21	102.06	2.15
2015-01-06	16:00:00	E	102.06	99.81	2.25
2015-01-07	08:00:00	E	99.81	97.6	2.21
2015-01-07	11:00:00	E	97.57	95.85	1.72
2015-01-07	14:00:00	E	95.85	93.85	2
2015-01-07	16:00:00	E	93.85	91.85	2
2015-01-08	08:00:00	E	91.52	90.24	1.28
2015-01-08	11:00:00	E	90.24	88.46	1.78
2015-01-08	14:00:00	E	88.46	86.29	2.17
2015-01-08	16:00:00	E	86.29	84.06	2.23
2015-01-09	08:00:00	E	84.05	81.86	2.19
2015-01-09	11:00:00	E	81.86	79.62	2.24
2015-01-09	14:00:00	E	79.62	77.4	2.22
2015-01-09	16:00:00	E	77.4	75.22	2.18
2015-01-10	08:00:00	E	75.23	72.96	2.27
2015-01-10	11:00:00	E	72.97	70.93	2.04
2015-01-10	14:00:00	E	70.93	69.04	1.89
2015-01-10	16:00:00	E	69.04	66.89	2.15
2015-01-11	08:00:00	E	66.87	64.75	2.12
2015-01-11	11:00:00	E	64.77	62.95	1.82
2015-01-11	14:00:00	E	62.96	60.9	2.06
2015-01-11	16:00:00	E	60.9	59.08	1.82
2015-01-12	08:00:00	E	59.07	56.97	2.1
2015-01-12	11:00:00	E	111.54	113.04	-1.5
2015-01-12	14:00:00	E	109.36	107.32	2.04
2015-01-12	16:00:00	E	107.32	105.2	2.12
2015-01-13	08:00:00	E	105.2	102.83	2.37
2015-01-13	11:00:00	E	102.83	100.7	2.13
2015-01-13	14:00:00	E	100.7	98.55	2.15
2015-01-13	16:00:00	E	98.55	96.44	2.11
2015-01-14	08:00:00	E	96.45	93.26	3.19
2015-01-14	11:00:00	E	94.34	92.16	2.18
2015-01-14	14:00:00	E	92.16	90.14	2.02
2015-01-14	16:00:00	E	90.14	87.89	2.25
2015-01-15	08:00:00	E	87.92	85.84	2.08
2015-01-15	11:00:00	E	85.83	83.67	2.16
2015-01-15	14:00:00	E	83.67	81.66	2.01
2015-01-15	16:00:00	E	81.66	79.65	2.01
2015-01-16	08:00:00	E	77.4	79.4	-2
2015-01-16	11:00:00	E	77.4	75.38	2.02
2015-01-16	14:00:00	E	75.38	73.37	2.01
2015-01-16	16:00:00	E	73.37	71.37	2
2015-01-17	08:00:00	E	71.37	69.16	2.21
2015-01-17	11:00:00	E	69.16	66.96	2.2
2015-01-17	14:00:00	E	66.96	64.76	2.2
2015-01-17	16:00:00	E	64.76	62.56	2.2
2015-01-18	08:00:00	E	62.55	60.36	2.19
2015-01-18	11:00:00	E	60.36	58.16	2.2
2015-01-18	14:00:00	E	58.16	55.96	2.2
2015-01-18	16:00:00	E	55.96	53.76	2.2
2015-01-19	08:00:00	E	53.76	51.56	2.2
2015-01-19	11:00:00	E	51.56	49.34	2.22
2015-01-19	14:00:00	E	123.49	121.29	2.2
2015-01-19	16:00:00	E	121.29	119.09	2.2
2015-01-20	08:00:00	E	119.08	116.82	2.26
2015-01-20	11:00:00	E	116.82	114.55	2.27
2015-01-20	14:00:00	E	114.55	112.18	2.37
2015-01-20	16:00:00	E	112.18	109.81	2.37
2015-01-21	08:00:00	E	109.8	107.8	2
2015-01-21	11:00:00	E	107.8	105.29	2.51
2015-01-21	14:00:00	E	102.79	100.68	2.11
2015-01-22	08:00:00	E	100.68	98.46	2.22
2015-01-22	11:00:00	E	98.47	96.14	2.33
2015-01-22	14:00:00	E	96.14	93.94	2.2
2015-01-22	16:00:00	E	93.93	91.76	2.17
2015-01-23	08:00:00	E	114.76	113.68	1.08
2015-01-23	11:00:00	E	113.68	111.42	2.26
2015-01-23	14:00:00	E	111.42	109.38	2.04
2015-01-23	16:00:00	E	109.38	106.95	2.43
2015-01-24	08:00:00	E	120.77	118.76	2.01
2015-01-24	11:00:00	E	118.75	116.65	2.1
2015-01-24	14:00:00	E	116.65	114.45	2.2
2015-01-24	16:00:00	E	114.45	112.25	2.2
2015-01-25	08:00:00	E	112.25	110.22	2.03
2015-01-25	11:00:00	E	110.22	108.22	2
2015-01-25	14:00:00	E	108.2	106.05	2.15
2015-01-25	16:00:00	E	106.04	103.83	2.21
2015-01-26	08:00:00	E	103.8	101.75	2.05
2015-01-26	11:00:00	E	101.76	99.66	2.1
2015-01-26	14:00:00	E	99.66	97.28	2.38
2015-01-26	16:00:00	E	97.29	95.08	2.21
2015-01-27	08:00:00	E	95.07	92.75	2.32
2015-01-27	11:00:00	E	92.75	90.44	2.31
2015-01-27	14:00:00	E	90.44	88.16	2.28
2015-01-27	16:00:00	E	88.16	85.89	2.27
2015-01-28	08:00:00	E	85.89	83.68	2.21
2015-01-28	11:00:00	E	83.68	81.46	2.22
2015-01-28	14:00:00	E	81.46	79.19	2.27
2015-01-28	16:00:00	E	79.19	76.99	2.2
2015-01-29	08:00:00	E	76.99	74.79	2.2
2015-01-29	11:00:00	E	74.79	72.65	2.14
2015-01-29	14:00:00	E	72.65	70.93	1.72
2015-01-30	08:00:00	E	116.05	113.99	2.06
2015-01-30	11:00:00	E	114	111.97	2.03
2015-01-30	14:00:00	E	111.96	109.83	2.13
2015-01-30	16:00:00	E	109.83	107.55	2.28
2015-01-31	08:00:00	E	107.53	105.52	2.01
2015-01-31	11:00:00	E	105.52	103.43	2.09
2015-01-31	14:00:00	E	103.43	101.23	2.2
2015-01-31	16:00:00	E	101.23	99.03	2.2
2015-02-01	08:00:00	E	99.03	96.93	2.1
2015-02-01	11:00:00	E	96.97	94.71	2.26
2015-02-01	14:00:00	E	94.71	92.5	2.21
2015-02-01	16:00:00	E	92.49	90.31	2.18
2015-02-02	08:00:00	E	121.13	119.02	2.11
2015-02-02	11:00:00	E	119.02	116.84	2.18
2015-02-02	14:00:00	E	116.84	114.62	2.22
2015-02-02	16:00:00	E	114.62	112.42	2.2
2015-02-03	08:00:00	E	112.42	110.72	1.7
2015-02-03	11:00:00	E	110.72	108.31	2.41
2015-02-03	14:00:00	E	108.32	105.92	2.4
2015-02-03	16:00:00	E	105.92	103.5	2.42
2015-02-04	08:00:00	E	123.23	121.18	2.05
2015-02-04	11:00:00	E	121.18	119.11	2.07
2015-02-04	14:00:00	E	119.11	117.04	2.07
2015-02-04	16:00:00	E	117.04	114.63	2.41
2015-02-05	08:00:00	E	114.63	112.23	2.4
2015-02-05	11:00:00	E	112.24	110.14	2.1
2015-02-05	14:00:00	E	110.13	107.72	2.41
2015-02-05	16:00:00	E	107.72	105.29	2.43
2015-02-06	08:00:00	E	105.31	103.29	2.02
2015-02-06	11:00:00	E	103.29	100.68	2.61
2015-02-06	14:00:00	E	100.69	98.62	2.07
2015-02-06	16:00:00	E	98.62	96.11	2.51
2014-12-08	08:00:00	F	93.67	90.53	3.14
2014-12-08	11:00:00	F	90.53	88.63	1.9
2014-12-08	14:00:00	F	88.64	87.11	1.53
2014-12-08	16:00:00	F	87.12	85.31	1.81
2014-12-09	08:00:00	F	99.05	97.62	1.43
2014-12-09	11:00:00	F	97.62	93.87	3.75
2014-12-09	14:00:00	F	93.87	91.84	2.03
2014-12-09	16:00:00	F	91.84	89.42	2.42
2014-12-10	08:00:00	F	89.43	87.65	1.78
2014-12-10	11:00:00	F	87.62	86.23	1.39
2014-12-10	14:00:00	F	86.23	84.52	1.71
2014-12-10	16:00:00	F	84.51	83.25	1.26
2014-12-11	08:00:00	F	83.23	80.26	2.97
2014-12-11	11:00:00	F	80.24	77.52	2.72
2014-12-11	14:00:00	F	77.52	75.4	2.12
2014-12-11	16:00:00	F	75.4	73.93	1.47
2014-12-12	08:00:00	F	73.93	70.52	3.41
2014-12-12	11:00:00	F	70.53	68.55	1.98
2014-12-12	14:00:00	F	68.55	66.44	2.11
2014-12-12	16:00:00	F	66.43	63.41	3.02
2014-12-13	08:00:00	F	63.41	62.4	1.01
2014-12-13	11:00:00	F	62.41	61.73	0.68
2014-12-13	14:00:00	F	61.73	60.03	1.7
2014-12-13	16:00:00	F	60.05	58.9	1.15
2014-12-14	08:00:00	F	58.93	57.77	1.16
2014-12-14	11:00:00	F	57.76	55.45	2.31
2014-12-14	14:00:00	F	55.47	53.62	1.85
2014-12-14	16:00:00	F	53.63	52.15	1.48
2014-12-15	08:00:00	F	52.14	50.6	1.54
2014-12-15	11:00:00	F	50.6	49.16	1.44
2014-12-15	14:00:00	F	49.15	47.15	2
2014-12-15	16:00:00	F	47.15	43.86	3.29
2014-12-16	08:00:00	F	43.85	38.07	5.78
2014-12-16	11:00:00	F	38.07	36.47	1.6
2014-12-16	14:00:00	F	36.48	34.44	2.04
2014-12-16	16:00:00	F	34.44	33	1.44
2014-12-17	08:00:00	F	33.01	30.91	2.1
2014-12-17	11:00:00	F	30.91	29.6	1.31
2014-12-17	14:00:00	F	29.6	26.9	2.7
2014-12-17	16:00:00	F	26.9	25.88	1.02
2014-12-18	08:00:00	F	94.24	90.1	4.14
2014-12-18	11:00:00	F	90.1	89.03	1.07
2014-12-18	14:00:00	F	89.03	84.42	4.61
2014-12-18	16:00:00	F	84.42	81.8	2.62
2014-12-19	08:00:00	F	81.78	79.66	2.12
2014-12-19	11:00:00	F	79.66	78.13	1.53
2014-12-19	14:00:00	F	78.13	76.57	1.56
2014-12-19	16:00:00	F	76.57	72.59	3.98
2014-12-20	08:00:00	F	72.58	70.69	1.89
2014-12-20	11:00:00	F	70.69	68.75	1.94
2014-12-20	14:00:00	F	68.75	67.26	1.49
2014-12-20	16:00:00	F	67.26	65.93	1.33
2014-12-21	08:00:00	F	65.92	64.48	1.44
2014-12-21	11:00:00	F	64.48	63.39	1.09
2014-12-21	14:00:00	F	63.39	62.11	1.28
2014-12-21	16:00:00	F	62.11	61.23	0.88
2014-12-22	08:00:00	F	61.23	59.7	1.53
2014-12-22	11:00:00	F	59.7	58.19	1.51
2014-12-22	14:00:00	F	58.19	56.67	1.52
2014-12-22	16:00:00	F	56.67	55.18	1.49
2014-12-23	08:00:00	F	55.16	53.53	1.63
2014-12-23	11:00:00	F	53.53	51.93	1.6
2014-12-23	14:00:00	F	51.93	50.32	1.61
2014-12-23	16:00:00	F	50.32	48.7	1.62
2014-12-24	08:00:00	F	48.7	46.98	1.72
2014-12-24	11:00:00	F	46.98	45.16	1.82
2014-12-24	13:00:00	F	45.16	43.15	2.01
2014-12-25	07:30:00	F	43.15	41.07	2.08
2014-12-25	10:00:00	F	41.08	38.78	2.3
2014-12-25	12:00:00	F	38.78	36.72	2.06
2014-12-25	16:00:00	F	0	0	0
2014-12-26	08:00:00	F	36.71	34.86	1.85
2014-12-26	11:00:00	F	34.86	32.85	2.01
2014-12-26	14:00:00	F	32.85	30.83	2.02
2014-12-26	16:00:00	F	30.83	28.79	2.04
2014-12-27	08:00:00	F	101.22	99.2	2.02
2014-12-27	11:00:00	F	99.2	97.18	2.02
2014-12-27	14:00:00	F	97.18	95.18	2
2014-12-27	16:00:00	F	95.18	93.17	2.01
2014-12-28	08:00:00	F	93.17	91.09	2.08
2014-12-28	11:00:00	F	91.09	89.09	2
2014-12-28	14:00:00	F	89.09	87.09	2
2014-12-28	16:00:00	F	87.09	85.1	1.99
2014-12-29	08:00:00	F	85.09	83.11	1.98
2014-12-29	11:00:00	F	83.11	81.09	2.02
2014-12-29	14:00:00	F	81.09	79.09	2
2014-12-29	16:00:00	F	79.09	77.03	2.06
2014-12-30	08:00:00	F	77.03	74.92	2.11
2014-12-30	11:00:00	F	74.91	72.88	2.03
2014-12-30	14:00:00	F	72.88	70.88	2
2014-12-30	16:00:00	F	70.88	68.94	1.94
2014-12-31	08:00:00	F	68.94	66.93	2.01
2014-12-31	11:00:00	F	66.93	64.84	2.09
2014-12-31	14:00:00	F	64.84	62.84	2
2014-12-31	16:00:00	F	62.84	60.84	2
2015-01-01	08:00:00	F	60.82	58.75	2.07
2015-01-01	11:00:00	F	58.75	56.85	1.9
2015-01-01	14:00:00	F	56.85	54.85	2
2015-01-01	16:00:00	F	54.84	52.84	2
2015-01-02	08:00:00	F	52.64	50.84	1.8
2015-01-02	11:00:00	F	50.84	48.84	2
2015-01-02	14:00:00	F	48.84	46.83	2.01
2015-01-02	16:00:00	F	46.83	44.83	2
2015-01-03	08:00:00	F	44.83	43.05	1.78
2015-01-03	11:00:00	F	43.16	41.21	1.95
2015-01-03	14:00:00	F	41.21	39.25	1.96
2015-01-03	16:00:00	F	39.25	37.23	2.02
2015-01-04	08:00:00	F	37.24	35.25	1.99
2015-01-04	11:00:00	F	35.26	32.95	2.31
2015-01-04	14:00:00	F	32.96	30.67	2.29
2015-01-04	16:00:00	F	30.67	29.47	1.2
2015-01-05	08:00:00	F	29.48	27.31	2.17
2015-01-05	11:00:00	F	98.29	96.07	2.22
2015-01-05	14:00:00	F	96.06	93.81	2.25
2015-01-05	16:00:00	F	93.81	91.62	2.19
2015-01-06	08:00:00	F	91.62	89.61	2.01
2015-01-06	11:00:00	F	89.62	87.18	2.44
2015-01-06	14:00:00	F	87.17	85.12	2.05
2015-01-06	16:00:00	F	85.12	82.9	2.22
2015-01-07	08:00:00	F	82.9	80.7	2.2
2015-01-07	11:00:00	F	80.72	78.54	2.18
2015-01-07	14:00:00	F	78.55	76.54	2.01
2015-01-07	16:00:00	F	76.34	74.53	1.81
2015-01-08	08:00:00	F	74.52	72.36	2.16
2015-01-08	11:00:00	F	72.36	70.18	2.18
2015-01-08	14:00:00	F	70.18	68.1	2.08
2015-01-08	16:00:00	F	68.1	65.85	2.25
2015-01-09	08:00:00	F	65.86	63.57	2.29
2015-01-09	11:00:00	F	63.57	61.51	2.06
2015-01-09	14:00:00	F	61.51	59.26	2.25
2015-01-09	16:00:00	F	59.26	57.12	2.14
2015-01-10	08:00:00	F	57.15	55.15	2
2015-01-10	11:00:00	F	55.14	53.1	2.04
2015-01-10	14:00:00	F	53.1	50.79	2.31
2015-01-10	16:00:00	F	50.8	48.79	2.01
2015-01-11	08:00:00	F	48.78	46.55	2.23
2015-01-11	11:00:00	F	46.57	44.38	2.19
2015-01-11	14:00:00	F	44.39	42.36	2.03
2015-01-11	16:00:00	F	42.38	40.59	1.79
2015-01-12	08:00:00	F	40.59	38.34	2.25
2015-01-12	11:00:00	F	92.37	90.27	2.1
2015-01-12	14:00:00	F	90.27	88.26	2.01
2015-01-12	16:00:00	F	88.26	86.17	2.09
2015-01-13	08:00:00	F	86.19	84.05	2.14
2015-01-13	11:00:00	F	84.05	81.88	2.17
2015-01-13	14:00:00	F	81.88	79.81	2.07
2015-01-13	16:00:00	F	79.81	77.67	2.14
2015-01-14	08:00:00	F	77.69	74.55	3.14
2015-01-14	11:00:00	F	75.61	73.41	2.2
2015-01-14	14:00:00	F	73.41	71.39	2.02
2015-01-14	16:00:00	F	71.39	69.32	2.07
2015-01-15	08:00:00	F	69.34	67.27	2.07
2015-01-15	11:00:00	F	67.2	65.27	1.93
2015-01-15	14:00:00	F	65.27	63.26	2.01
2015-01-15	16:00:00	F	63.26	61.26	2
2015-01-16	08:00:00	F	61.26	59.21	2.05
2015-01-16	11:00:00	F	59.21	57.19	2.02
2015-01-16	14:00:00	F	57.19	55.17	2.02
2015-01-16	16:00:00	F	55.17	53.17	2
2015-01-17	08:00:00	F	53.17	50.95	2.22
2015-01-17	11:00:00	F	50.95	48.76	2.19
2015-01-17	14:00:00	F	48.76	48.55	0.21
2015-01-17	16:00:00	F	48.55	44.36	4.19
2015-01-18	08:00:00	F	44.36	42.16	2.2
2015-01-18	11:00:00	F	42.16	39.96	2.2
2015-01-18	14:00:00	F	39.96	37.76	2.2
2015-01-18	16:00:00	F	37.76	35.56	2.2
2015-01-19	08:00:00	F	35.56	33.34	2.22
2015-01-19	11:00:00	F	33.34	31.13	2.21
2015-01-19	14:00:00	F	101.65	99.45	2.2
2015-01-19	16:00:00	F	99.45	97.25	2.2
2015-01-20	08:00:00	F	97.24	94.97	2.27
2015-01-20	11:00:00	F	94.97	92.91	2.06
2015-01-20	14:00:00	F	92.91	90.61	2.3
2015-01-20	16:00:00	F	90.61	88.27	2.34
2015-01-21	08:00:00	F	88.27	86.21	2.06
2015-01-21	11:00:00	F	86.22	84	2.22
2015-01-21	14:00:00	F	81.7	79.66	2.04
2015-01-22	08:00:00	F	79.66	77.46	2.2
2015-01-22	11:00:00	F	77.46	75.4	2.06
2015-01-22	14:00:00	F	75.4	73.2	2.2
2015-01-22	16:00:00	F	73.2	71.14	2.06
2015-01-23	08:00:00	F	96.9	94.84	2.06
2015-01-23	11:00:00	F	94.84	92.6	2.24
2015-01-23	14:00:00	F	92.6	90.54	2.06
2015-01-23	16:00:00	F	90.55	88.39	2.16
2015-01-24	08:00:00	F	102.24	100.23	2.01
2015-01-24	11:00:00	F	100.22	97.96	2.26
2015-01-24	14:00:00	F	97.96	95.76	2.2
2015-01-24	16:00:00	F	95.76	93.56	2.2
2015-01-25	08:00:00	F	93.55	91.55	2
2015-01-25	11:00:00	F	91.55	89.51	2.04
2015-01-25	14:00:00	F	89.5	87.41	2.09
2015-01-25	16:00:00	F	87.38	85	2.38
2015-01-26	08:00:00	F	84.97	82.85	2.12
2015-01-26	11:00:00	F	82.85	80.84	2.01
2015-01-26	14:00:00	F	80.84	78.39	2.45
2015-01-26	16:00:00	F	78.39	76.18	2.21
2015-01-27	08:00:00	F	76.17	73.82	2.35
2015-01-27	11:00:00	F	73.82	71.46	2.36
2015-01-27	14:00:00	F	71.46	69.2	2.26
2015-01-27	16:00:00	F	69.2	66.44	2.76
2015-01-28	08:00:00	F	66.99	64.74	2.25
2015-01-28	11:00:00	F	64.74	62.53	2.21
2015-01-28	14:00:00	F	62.53	60.37	2.16
2015-01-28	16:00:00	F	60.37	58.19	2.18
2015-01-29	08:00:00	F	58.19	55.99	2.2
2015-01-29	11:00:00	F	55.99	53.84	2.15
2015-01-29	14:00:00	F	53.84	51.8	2.04
2015-01-30	08:00:00	F	98.66	96.63	2.03
2015-01-30	11:00:00	F	96.65	94.47	2.18
2015-01-30	14:00:00	F	94.47	92.41	2.06
2015-01-30	16:00:00	F	92.41	90.03	2.38
2015-01-31	08:00:00	F	90.01	88.01	2
2015-01-31	11:00:00	F	88.01	85.96	2.05
2015-01-31	14:00:00	F	85.96	83.76	2.2
2015-01-31	16:00:00	F	83.76	81.56	2.2
2015-02-01	08:00:00	F	81.56	79.5	2.06
2015-02-01	11:00:00	F	79.5	77.29	2.21
2015-02-01	14:00:00	F	77.29	75.09	2.2
2015-02-01	16:00:00	F	75.09	72.91	2.18
2015-02-02	08:00:00	F	102.15	100.02	2.13
2015-02-02	11:00:00	F	100.02	97.83	2.19
2015-02-02	14:00:00	F	97.83	95.62	2.21
2015-02-02	16:00:00	F	96.62	93.43	3.19
2015-02-03	08:00:00	F	93.43	91.31	2.12
2015-02-03	11:00:00	F	91.31	88.91	2.4
2015-02-03	14:00:00	F	88.91	86.49	2.42
2015-02-03	16:00:00	F	86.49	84.08	2.41
2015-02-04	08:00:00	F	106.51	104.41	2.1
2015-02-04	11:00:00	F	104.41	102.36	2.05
2015-02-04	14:00:00	F	102.36	100.19	2.17
2015-02-04	16:00:00	F	100.19	97.78	2.41
2015-02-05	08:00:00	F	97.78	95.38	2.4
2015-02-05	11:00:00	F	95.38	93.32	2.06
2015-02-05	14:00:00	F	93.32	90.91	2.41
2015-02-05	16:00:00	F	90.91	88.51	2.4
2015-02-06	08:00:00	F	88.49	86.42	2.07
2015-02-06	11:00:00	F	86.42	83.85	2.57
2015-02-06	14:00:00	F	83.84	81.82	2.02
2015-02-06	16:00:00	F	81.82	79.38	2.44
2014-12-08	08:00:00	G	109.38	108.1	1.28
2014-12-08	11:00:00	G	108.1	106.64	1.46
2014-12-08	14:00:00	G	106.64	105.37	1.27
2014-12-08	16:00:00	G	105.37	103.81	1.56
2014-12-09	08:00:00	G	113.87	112.29	1.58
2014-12-09	11:00:00	G	112.28	107.04	5.24
2014-12-09	14:00:00	G	107.04	105.98	1.06
2014-12-09	16:00:00	G	105.98	104.29	1.69
2014-12-10	08:00:00	G	104.3	94.69	9.61
2014-12-10	11:00:00	G	94.65	93.75	0.9
2014-12-10	14:00:00	G	93.75	91.53	2.22
2014-12-10	16:00:00	G	91.52	90.02	1.5
2014-12-11	08:00:00	G	89.99	86.79	3.2
2014-12-11	11:00:00	G	86.78	83.95	2.83
2014-12-11	14:00:00	G	83.95	81.86	2.09
2014-12-11	16:00:00	G	81.88	80.49	1.39
2014-12-12	08:00:00	G	80.49	78.81	1.68
2014-12-12	11:00:00	G	78.81	77.08	1.73
2014-12-12	14:00:00	G	77.09	75.02	2.07
2014-12-12	16:00:00	G	75.01	73.93	1.08
2014-12-13	08:00:00	G	73.92	72.99	0.93
2014-12-13	11:00:00	G	73.01	71.85	1.16
2014-12-13	14:00:00	G	71.85	69.95	1.9
2014-12-13	16:00:00	G	69.97	68.35	1.62
2014-12-14	08:00:00	G	68.37	67.21	1.16
2014-12-14	11:00:00	G	67.21	65.73	1.48
2014-12-14	14:00:00	G	65.75	63.9	1.85
2014-12-14	16:00:00	G	63.92	62.3	1.62
2014-12-15	08:00:00	G	62.3	60.81	1.49
2014-12-15	11:00:00	G	60.8	59.43	1.37
2014-12-15	14:00:00	G	59.43	57.34	2.09
2014-12-15	16:00:00	G	57.34	54.83	2.51
2014-12-16	08:00:00	G	54.83	48.31	6.52
2014-12-16	11:00:00	G	48.31	47.32	0.99
2014-12-16	14:00:00	G	47.33	44.97	2.36
2014-12-16	16:00:00	G	44.97	43.43	1.54
2014-12-17	08:00:00	G	43.43	41.31	2.12
2014-12-17	11:00:00	G	41.31	39.25	2.06
2014-12-17	14:00:00	G	39.25	36.3	2.95
2014-12-17	16:00:00	G	36.3	35.16	1.14
2014-12-18	08:00:00	G	117.77	115.11	2.66
2014-12-18	11:00:00	G	115.11	113.85	1.26
2014-12-18	14:00:00	G	113.85	111.4	2.45
2014-12-18	16:00:00	G	111.4	108.44	2.96
2014-12-19	08:00:00	G	108.42	106.28	2.14
2014-12-19	11:00:00	G	106.28	104.78	1.5
2014-12-19	14:00:00	G	104.78	103.21	1.57
2014-12-19	16:00:00	G	103.21	101.32	1.89
2014-12-20	08:00:00	G	101.31	99.4	1.91
2014-12-20	11:00:00	G	99.4	97.84	1.56
2014-12-20	14:00:00	G	97.84	96.92	0.92
2014-12-20	16:00:00	G	96.92	96.27	0.65
2014-12-21	08:00:00	G	96.25	94.75	1.5
2014-12-21	11:00:00	G	94.75	93.43	1.32
2014-12-21	14:00:00	G	93.43	91.91	1.52
2014-12-21	16:00:00	G	91.91	90.34	1.57
2014-12-22	08:00:00	G	90.34	88.86	1.48
2014-12-22	11:00:00	G	88.86	87.36	1.5
2014-12-22	14:00:00	G	87.36	85.86	1.5
2014-12-22	16:00:00	G	85.86	84.35	1.51
2014-12-23	08:00:00	G	84.33	82.72	1.61
2014-12-23	11:00:00	G	82.72	81.1	1.62
2014-12-23	14:00:00	G	81.1	79.49	1.61
2014-12-23	16:00:00	G	79.49	77.89	1.6
2014-12-24	08:00:00	G	77.89	76.15	1.74
2014-12-24	11:00:00	G	76.15	74.34	1.81
2014-12-24	13:00:00	G	74.34	72.29	2.05
2014-12-25	07:30:00	G	72.29	70.22	2.07
2014-12-25	10:00:00	G	70.22	67.99	2.23
2014-12-25	12:00:00	G	67.99	65.96	2.03
2014-12-25	16:00:00	G	0	0	0
2014-12-26	08:00:00	G	65.95	64.03	1.92
2014-12-26	11:00:00	G	64.03	62.03	2
2014-12-26	14:00:00	G	62.03	60	2.03
2014-12-26	16:00:00	G	60	57.98	2.02
2014-12-27	08:00:00	G	118.91	116.89	2.02
2014-12-27	11:00:00	G	116.89	114.85	2.04
2014-12-27	14:00:00	G	114.85	112.85	2
2014-12-27	16:00:00	G	112.85	110.83	2.02
2014-12-28	08:00:00	G	110.83	108.8	2.03
2014-12-28	11:00:00	G	108.8	106.79	2.01
2014-12-28	14:00:00	G	106.79	104.77	2.02
2014-12-28	16:00:00	G	104.77	102.77	2
2014-12-29	08:00:00	G	102.75	100.76	1.99
2014-12-29	11:00:00	G	100.76	98.74	2.02
2014-12-29	14:00:00	G	98.74	96.75	1.99
2014-12-29	16:00:00	G	96.75	94.68	2.07
2014-12-30	08:00:00	G	94.67	92.58	2.09
2014-12-30	11:00:00	G	92.58	90.55	2.03
2014-12-30	14:00:00	G	90.55	88.56	1.99
2014-12-30	16:00:00	G	88.56	86.63	1.93
2014-12-31	08:00:00	G	86.63	84.62	2.01
2014-12-31	11:00:00	G	84.62	82.54	2.08
2014-12-31	14:00:00	G	82.54	80.54	2
2014-12-31	16:00:00	G	80.54	78.54	2
2015-01-01	08:00:00	G	78.54	76.51	2.03
2015-01-01	11:00:00	G	76.51	74.57	1.94
2015-01-01	14:00:00	G	74.57	72.57	2
2015-01-01	16:00:00	G	72.57	70.56	2.01
2015-01-02	08:00:00	G	70.55	68.56	1.99
2015-01-02	11:00:00	G	68.56	66.56	2
2015-01-02	14:00:00	G	66.56	64.54	2.02
2015-01-02	16:00:00	G	64.54	62.54	2
2015-01-03	08:00:00	G	62.53	60.49	2.04
2015-01-03	11:00:00	G	60.5	59.64	0.86
2015-01-03	14:00:00	G	58.63	56.77	1.86
2015-01-03	16:00:00	G	56.77	54.76	2.01
2015-01-04	08:00:00	G	54.77	52.51	2.26
2015-01-04	11:00:00	G	52.52	50.15	2.37
2015-01-04	14:00:00	G	50.17	47.82	2.35
2015-01-04	16:00:00	G	47.82	45.59	2.23
2015-01-05	08:00:00	G	45.61	43.38	2.23
2015-01-05	11:00:00	G	116.7	114.43	2.27
2015-01-05	14:00:00	G	114.43	112.26	2.17
2015-01-05	16:00:00	G	112.26	110	2.26
2015-01-06	08:00:00	G	110.01	107.96	2.05
2015-01-06	11:00:00	G	107.99	105.62	2.37
2015-01-06	14:00:00	G	105.61	103.42	2.19
2015-01-06	16:00:00	G	103.42	101.28	2.14
2015-01-07	08:00:00	G	101.29	99.06	2.23
2015-01-07	11:00:00	G	99.08	96.75	2.33
2015-01-07	14:00:00	G	96.75	94.72	2.03
2015-01-07	16:00:00	G	94.72	92.72	2
2015-01-08	08:00:00	G	92.71	90.53	2.18
2015-01-08	11:00:00	G	90.53	88.22	2.31
2015-01-08	14:00:00	G	88.22	86.09	2.13
2015-01-08	16:00:00	G	86.09	83.96	2.13
2015-01-09	08:00:00	G	83.97	81.73	2.24
2015-01-09	11:00:00	G	81.73	79.57	2.16
2015-01-09	14:00:00	G	79.57	77.38	2.19
2015-01-09	16:00:00	G	77.38	75.23	2.15
2015-01-10	08:00:00	G	75.25	72.67	2.58
2015-01-10	11:00:00	G	72.67	70.4	2.27
2015-01-10	14:00:00	G	70.4	67.97	2.43
2015-01-10	16:00:00	G	67.97	65.89	2.08
2015-01-11	08:00:00	G	65.87	63.78	2.09
2015-01-11	11:00:00	G	63.78	61.52	2.26
2015-01-11	14:00:00	G	61.53	59.48	2.05
2015-01-11	16:00:00	G	59.48	57.25	2.23
2015-01-12	08:00:00	G	57.24	55.04	2.2
2015-01-12	11:00:00	G	110.43	108.18	2.25
2015-01-12	14:00:00	G	108.18	106.16	2.02
2015-01-12	16:00:00	G	106.16	104.06	2.1
2015-01-13	08:00:00	G	104.05	102	2.05
2015-01-13	11:00:00	G	102	99.85	2.15
2015-01-13	14:00:00	G	99.85	97.72	2.13
2015-01-13	16:00:00	G	97.72	95.53	2.19
2015-01-14	08:00:00	G	95.55	92.18	3.37
2015-01-14	11:00:00	G	93.24	90.87	2.37
2015-01-14	14:00:00	G	90.87	88.85	2.02
2015-01-14	16:00:00	G	88.85	86.68	2.17
2015-01-15	08:00:00	G	86.7	84.68	2.02
2015-01-15	11:00:00	G	84.68	82.41	2.27
2015-01-15	14:00:00	G	82.41	80.39	2.02
2015-01-15	16:00:00	G	80.39	78.39	2
2015-01-16	08:00:00	G	78.39	76.19	2.2
2015-01-16	11:00:00	G	76.19	74.17	2.02
2015-01-16	14:00:00	G	74.17	72.17	2
2015-01-16	16:00:00	G	72.17	70.16	2.01
2015-01-17	08:00:00	G	70.16	67.96	2.2
2015-01-17	11:00:00	G	67.96	65.76	2.2
2015-01-17	14:00:00	G	65.76	63.56	2.2
2015-01-17	16:00:00	G	63.56	61.35	2.21
2015-01-18	08:00:00	G	61.36	59.16	2.2
2015-01-18	11:00:00	G	59.16	56.96	2.2
2015-01-18	14:00:00	G	56.96	54.76	2.2
2015-01-18	16:00:00	G	54.76	52.56	2.2
2015-01-19	08:00:00	G	52.56	50.33	2.23
2015-01-19	11:00:00	G	50.33	48.13	2.2
2015-01-19	14:00:00	G	125.13	122.93	2.2
2015-01-19	16:00:00	G	122.93	120.73	2.2
2015-01-20	08:00:00	G	120.71	118.54	2.17
2015-01-20	11:00:00	G	118.54	116.46	2.08
2015-01-20	14:00:00	G	116.45	114.09	2.36
2015-01-20	16:00:00	G	114.09	111.76	2.33
2015-01-21	08:00:00	G	111.74	109.69	2.05
2015-01-21	11:00:00	G	109.69	107.37	2.32
2015-01-21	14:00:00	G	104.91	102.82	2.09
2015-01-22	08:00:00	G	102.83	100.62	2.21
2015-01-22	11:00:00	G	100.63	98.39	2.24
2015-01-22	14:00:00	G	98.39	96.19	2.2
2015-01-22	16:00:00	G	96.19	93.94	2.25
2015-01-23	08:00:00	G	118.82	116.78	2.04
2015-01-23	11:00:00	G	116.78	114.58	2.2
2015-01-23	14:00:00	G	114.58	112.56	2.02
2015-01-23	16:00:00	G	112.57	110.17	2.4
2015-01-24	08:00:00	G	124.11	122.08	2.03
2015-01-24	11:00:00	G	122.07	119.9	2.17
2015-01-24	14:00:00	G	119.9	117.7	2.2
2015-01-24	16:00:00	G	117.7	115.5	2.2
2015-01-25	08:00:00	G	115.49	113.47	2.02
2015-01-25	11:00:00	G	113.47	111.43	2.04
2015-01-25	14:00:00	G	111.42	109.31	2.11
2015-01-25	16:00:00	G	109.28	106.87	2.41
2015-01-26	08:00:00	G	106.83	104.61	2.22
2015-01-26	11:00:00	G	104.62	102.38	2.24
2015-01-26	14:00:00	G	102.36	100.2	2.16
2015-01-26	16:00:00	G	100.2	97.97	2.23
2015-01-27	08:00:00	G	97.96	95.56	2.4
2015-01-27	11:00:00	G	95.56	93.36	2.2
2015-01-27	14:00:00	G	93.36	90.95	2.41
2015-01-27	16:00:00	G	90.95	88.69	2.26
2015-01-28	08:00:00	G	88.69	86.44	2.25
2015-01-28	11:00:00	G	86.49	84.28	2.21
2015-01-28	14:00:00	G	84.28	81.69	2.59
2015-01-28	16:00:00	G	81.69	79.5	2.19
2015-01-29	08:00:00	G	79.5	77.3	2.2
2015-01-29	11:00:00	G	77.29	75.05	2.24
2015-01-29	14:00:00	G	75.06	73	2.06
2015-01-30	08:00:00	G	118.63	116.51	2.12
2015-01-30	11:00:00	G	116.52	114.35	2.17
2015-01-30	14:00:00	G	114.36	112.25	2.11
2015-01-30	16:00:00	G	112.25	109.98	2.27
2015-01-31	08:00:00	G	109.96	107.76	2.2
2015-01-31	11:00:00	G	107.76	105.59	2.17
2015-01-31	14:00:00	G	105.59	103.39	2.2
2015-01-31	16:00:00	G	103.39	101.19	2.2
2015-02-01	08:00:00	G	101.19	99.01	2.18
2015-02-01	11:00:00	G	99.01	96.8	2.21
2015-02-01	14:00:00	G	96.8	94.6	2.2
2015-02-01	16:00:00	G	94.6	92.41	2.19
2015-02-02	08:00:00	G	121.49	119.41	2.08
2015-02-02	11:00:00	G	119.41	117.23	2.18
2015-02-02	14:00:00	G	117.23	115.03	2.2
2015-02-02	16:00:00	G	115.03	112.81	2.22
2015-02-03	08:00:00	G	112.81	110.7	2.11
2015-02-03	11:00:00	G	110.7	108.29	2.41
2015-02-03	14:00:00	G	108.29	105.89	2.4
2015-02-03	16:00:00	G	105.89	103.49	2.4
2015-02-04	08:00:00	G	125.74	123.63	2.11
2015-02-04	11:00:00	G	123.63	121.39	2.24
2015-02-04	14:00:00	G	121.39	119.29	2.1
2015-02-04	16:00:00	G	119.29	118.87	0.42
2015-02-05	08:00:00	G	118.87	116.47	2.4
2015-02-05	11:00:00	G	116.49	112.36	4.13
2015-02-05	14:00:00	G	112.37	109.96	2.41
2015-02-05	16:00:00	G	109.96	107.57	2.39
2015-02-06	08:00:00	G	107.56	105.45	2.11
2015-02-06	11:00:00	G	105.45	102.9	2.55
2015-02-06	14:00:00	G	102.89	100.9	1.99
2015-02-06	16:00:00	G	100.9	98.55	2.35
2014-12-08	08:00:00	H	93.56	91.19	2.37
2014-12-08	11:00:00	H	91.19	89.49	1.7
2014-12-08	14:00:00	H	89.5	88.19	1.31
2014-12-08	16:00:00	H	88.19	86.86	1.33
2014-12-09	08:00:00	H	99.66	98.42	1.24
2014-12-09	11:00:00	H	98.43	96.02	2.41
2014-12-09	14:00:00	H	95.93	94.35	1.58
2014-12-09	16:00:00	H	94.35	92.69	1.66
2014-12-10	08:00:00	H	92.7	90.39	2.31
2014-12-10	11:00:00	H	90.35	88.86	1.49
2014-12-10	14:00:00	H	88.86	86.48	2.38
2014-12-10	16:00:00	H	86.47	85.49	0.98
2014-12-11	08:00:00	H	85.47	82.7	2.77
2014-12-11	11:00:00	H	82.68	79.7	2.98
2014-12-11	14:00:00	H	79.7	77.62	2.08
2014-12-11	16:00:00	H	77.63	76.32	1.31
2014-12-12	08:00:00	H	76.33	73.73	2.6
2014-12-12	11:00:00	H	73.73	71.47	2.26
2014-12-12	14:00:00	H	71.48	69.41	2.07
2014-12-12	16:00:00	H	69.4	67.4	2
2014-12-13	08:00:00	H	67.39	66	1.39
2014-12-13	11:00:00	H	66.01	64.63	1.38
2014-12-13	14:00:00	H	64.63	62.93	1.7
2014-12-13	16:00:00	H	62.95	61.63	1.32
2014-12-14	08:00:00	H	61.65	60.43	1.22
2014-12-14	11:00:00	H	60.44	57.5	2.94
2014-12-14	14:00:00	H	57.52	55.82	1.7
2014-12-14	16:00:00	H	55.83	54.56	1.27
2014-12-15	08:00:00	H	54.56	53	1.56
2014-12-15	11:00:00	H	52.99	51.75	1.24
2014-12-15	14:00:00	H	51.75	49.68	2.07
2014-12-15	16:00:00	H	49.68	48.14	1.54
2014-12-16	08:00:00	H	48.13	43.55	4.58
2014-12-16	11:00:00	H	43.55	42.42	1.13
2014-12-16	14:00:00	H	42.44	40.09	2.35
2014-12-16	16:00:00	H	40.09	38.55	1.54
2014-12-17	08:00:00	H	38.56	36.46	2.1
2014-12-17	11:00:00	H	36.45	35.08	1.37
2014-12-17	14:00:00	H	35.08	32.64	2.44
2014-12-17	16:00:00	H	32.64	31.86	0.78
2014-12-18	08:00:00	H	97.51	93.27	4.24
2014-12-18	11:00:00	H	93.27	91.73	1.54
2014-12-18	14:00:00	H	91.73	88.76	2.97
2014-12-18	16:00:00	H	88.76	86.72	2.04
2014-12-19	08:00:00	H	86.69	84.6	2.09
2014-12-19	11:00:00	H	84.6	83.13	1.47
2014-12-19	14:00:00	H	83.13	81.59	1.54
2014-12-19	16:00:00	H	81.59	79.4	2.19
2014-12-20	08:00:00	H	79.39	77.48	1.91
2014-12-20	11:00:00	H	77.48	76.11	1.37
2014-12-20	14:00:00	H	76.11	75.15	0.96
2014-12-20	16:00:00	H	75.15	74.07	1.08
2014-12-21	08:00:00	H	74.05	72.72	1.33
2014-12-21	11:00:00	H	72.72	71.37	1.35
2014-12-21	14:00:00	H	71.37	70.23	1.14
2014-12-21	16:00:00	H	70.23	68.71	1.52
2014-12-22	08:00:00	H	68.71	67.2	1.51
2014-12-22	11:00:00	H	67.2	65.7	1.5
2014-12-22	14:00:00	H	65.7	64.15	1.55
2014-12-22	16:00:00	H	64.15	62.62	1.53
2014-12-23	08:00:00	H	62.6	60.97	1.63
2014-12-23	11:00:00	H	60.97	59.35	1.62
2014-12-23	14:00:00	H	59.35	57.71	1.64
2014-12-23	16:00:00	H	57.71	56.08	1.63
2014-12-24	08:00:00	H	56.08	54.36	1.72
2014-12-24	11:00:00	H	54.36	52.55	1.81
2014-12-24	13:00:00	H	52.55	50.47	2.08
2014-12-25	07:30:00	H	50.48	48.41	2.07
2014-12-25	10:00:00	H	48.41	46.17	2.24
2014-12-25	12:00:00	H	46.17	44.11	2.06
2014-12-25	16:00:00	H	0	0	0
2014-12-26	08:00:00	H	44.09	42.27	1.82
2014-12-26	11:00:00	H	42.27	40.26	2.01
2014-12-26	14:00:00	H	40.26	38.24	2.02
2014-12-26	16:00:00	H	38.24	36.24	2
2014-12-27	08:00:00	H	99.44	97.44	2
2014-12-27	11:00:00	H	97.44	95.42	2.02
2014-12-27	14:00:00	H	95.42	93.4	2.02
2014-12-27	16:00:00	H	93.41	91.41	2
2014-12-28	08:00:00	H	91.41	89.35	2.06
2014-12-28	11:00:00	H	89.35	87.35	2
2014-12-28	14:00:00	H	87.35	85.34	2.01
2014-12-28	16:00:00	H	85.34	83.33	2.01
2014-12-29	08:00:00	H	83.31	81.32	1.99
2014-12-29	11:00:00	H	81.32	79.31	2.01
2014-12-29	14:00:00	H	79.31	77.32	1.99
2014-12-29	16:00:00	H	77.31	75.27	2.04
2014-12-30	08:00:00	H	75.26	73.11	2.15
2014-12-30	11:00:00	H	73.11	71	2.11
2014-12-30	14:00:00	H	71	69.02	1.98
2014-12-30	16:00:00	H	69.01	67.03	1.98
2014-12-31	08:00:00	H	67.03	65.02	2.01
2014-12-31	11:00:00	H	65.02	63.01	2.01
2014-12-31	14:00:00	H	63.01	61.01	2
2014-12-31	16:00:00	H	61.01	59.01	2
2015-01-01	08:00:00	H	58.98	56.94	2.04
2015-01-01	11:00:00	H	56.94	55.03	1.91
2015-01-01	14:00:00	H	55.03	53.01	2.02
2015-01-01	16:00:00	H	53.01	51	2.01
2015-01-02	08:00:00	H	51	49.01	1.99
2015-01-02	11:00:00	H	49.01	47.01	2
2015-01-02	14:00:00	H	47.01	45	2.01
2015-01-02	16:00:00	H	45	43.01	1.99
2015-01-03	08:00:00	H	43.01	40.99	2.02
2015-01-03	11:00:00	H	40.97	39.2	1.77
2015-01-03	14:00:00	H	39.18	37.04	2.14
2015-01-03	16:00:00	H	37.04	35.02	2.02
2015-01-04	08:00:00	H	35.04	32.91	2.13
2015-01-04	11:00:00	H	31.92	30.58	1.34
2015-01-04	14:00:00	H	30.59	28.4	2.19
2015-01-04	16:00:00	H	28.4	26.42	1.98
2015-01-05	08:00:00	H	26.44	24.26	2.18
2015-01-05	11:00:00	H	94.9	92.42	2.48
2015-01-05	14:00:00	H	92.42	90.29	2.13
2015-01-05	16:00:00	H	90.29	88.11	2.18
2015-01-06	08:00:00	H	88.1	86.04	2.06
2015-01-06	11:00:00	H	86.05	83.85	2.2
2015-01-06	14:00:00	H	83.84	81.65	2.19
2015-01-06	16:00:00	H	81.65	79.43	2.22
2015-01-07	08:00:00	H	79.43	77.27	2.16
2015-01-07	11:00:00	H	77.29	75.78	1.51
2015-01-07	14:00:00	H	75.8	73.76	2.04
2015-01-07	16:00:00	H	73.76	71.76	2
2015-01-08	08:00:00	H	71.76	70.29	1.47
2015-01-08	11:00:00	H	70.29	67.96	2.33
2015-01-08	14:00:00	H	67.96	65.84	2.12
2015-01-08	16:00:00	H	65.84	63.62	2.22
2015-01-09	08:00:00	H	63.63	61.4	2.23
2015-01-09	11:00:00	H	61.4	59.35	2.05
2015-01-09	14:00:00	H	59.35	57.24	2.11
2015-01-09	16:00:00	H	57.24	55.09	2.15
2015-01-10	08:00:00	H	55.12	53.13	1.99
2015-01-10	11:00:00	H	53.13	50.75	2.38
2015-01-10	14:00:00	H	50.75	48.96	1.79
2015-01-10	16:00:00	H	48.96	46.8	2.16
2015-01-11	08:00:00	H	46.8	44.58	2.22
2015-01-11	11:00:00	H	44.59	42.29	2.3
2015-01-11	14:00:00	H	42.3	40.23	2.07
2015-01-11	16:00:00	H	40.22	38.84	1.38
2015-01-12	08:00:00	H	38.82	36.74	2.08
2015-01-12	11:00:00	H	94.62	92.49	2.13
2015-01-12	14:00:00	H	92.49	90.48	2.01
2015-01-12	16:00:00	H	90.48	88.34	2.14
2015-01-13	08:00:00	H	88.34	86.31	2.03
2015-01-13	11:00:00	H	86.31	84.09	2.22
2015-01-13	14:00:00	H	84.09	81.88	2.21
2015-01-13	16:00:00	H	81.88	79.81	2.07
2015-01-14	08:00:00	H	79.83	76.65	3.18
2015-01-14	11:00:00	H	77.71	75.38	2.33
2015-01-14	14:00:00	H	75.38	73.36	2.02
2015-01-14	16:00:00	H	73.36	71.14	2.22
2015-01-15	08:00:00	H	71.17	69.46	1.71
2015-01-15	11:00:00	H	69.46	67.13	2.33
2015-01-15	14:00:00	H	67.13	65.12	2.01
2015-01-15	16:00:00	H	65.12	63.1	2.02
2015-01-16	08:00:00	H	63.09	60.94	2.15
2015-01-16	11:00:00	H	60.94	58.93	2.01
2015-01-16	14:00:00	H	58.93	56.92	2.01
2015-01-16	16:00:00	H	56.92	54.92	2
2015-01-17	08:00:00	H	54.92	52.72	2.2
2015-01-17	11:00:00	H	52.72	50.52	2.2
2015-01-17	14:00:00	H	50.52	48.3	2.22
2015-01-17	16:00:00	H	48.3	46.11	2.19
2015-01-18	08:00:00	H	46.11	43.92	2.19
2015-01-18	11:00:00	H	43.92	41.72	2.2
2015-01-18	14:00:00	H	41.72	39.52	2.2
2015-01-18	16:00:00	H	39.52	37.32	2.2
2015-01-19	08:00:00	H	37.32	35.12	2.2
2015-01-19	11:00:00	H	35.12	32.92	2.2
2015-01-19	14:00:00	H	102.82	100.62	2.2
2015-01-19	16:00:00	H	100.62	98.42	2.2
2015-01-20	08:00:00	H	98.41	96.04	2.37
2015-01-20	11:00:00	H	96.04	93.87	2.17
2015-01-20	14:00:00	H	93.87	91.6	2.27
2015-01-20	16:00:00	H	91.6	89.25	2.35
2015-01-21	08:00:00	H	89.28	87.18	2.1
2015-01-21	11:00:00	H	87.18	84.69	2.49
2015-01-21	14:00:00	H	82.36	80.27	2.09
2015-01-22	08:00:00	H	80.27	78.05	2.22
2015-01-22	11:00:00	H	78.05	75.92	2.13
2015-01-22	14:00:00	H	75.92	73.72	2.2
2015-01-22	16:00:00	H	73.72	71.54	2.18
2015-01-23	08:00:00	H	101.24	99.21	2.03
2015-01-23	11:00:00	H	99.21	97.17	2.04
2015-01-23	14:00:00	H	97.16	95.07	2.09
2015-01-23	16:00:00	H	95.08	92.92	2.16
2015-01-24	08:00:00	H	102.52	100.51	2.01
2015-01-24	11:00:00	H	100.51	98.51	2
2015-01-24	14:00:00	H	98.51	96.31	2.2
2015-01-24	16:00:00	H	96.31	94.11	2.2
2015-01-25	08:00:00	H	94.11	92.11	2
2015-01-25	11:00:00	H	92.11	90.09	2.02
2015-01-25	14:00:00	H	90.09	88.01	2.08
2015-01-25	16:00:00	H	87.98	85.77	2.21
2015-01-26	08:00:00	H	85.75	83.57	2.18
2015-01-26	11:00:00	H	83.57	81.34	2.23
2015-01-26	14:00:00	H	81.34	78.92	2.42
2015-01-26	16:00:00	H	78.92	76.72	2.2
2015-01-27	08:00:00	H	76.72	74.39	2.33
2015-01-27	11:00:00	H	74.39	72.14	2.25
2015-01-27	14:00:00	H	72.14	70.04	2.1
2015-01-27	16:00:00	H	70.04	67.77	2.27
2015-01-28	08:00:00	H	67.77	65.56	2.21
2015-01-28	11:00:00	H	65.56	63.36	2.2
2015-01-28	14:00:00	H	63.36	61.08	2.28
2015-01-28	16:00:00	H	61.08	58.89	2.19
2015-01-29	08:00:00	H	58.89	56.69	2.2
2015-01-29	11:00:00	H	56.69	54.57	2.12
2015-01-29	14:00:00	H	54.57	52.52	2.05
2015-01-30	08:00:00	H	100.92	98.85	2.07
2015-01-30	11:00:00	H	98.87	96.78	2.09
2015-01-30	14:00:00	H	96.78	94.78	2
2015-01-30	16:00:00	H	94.78	92.45	2.33
2015-01-31	08:00:00	H	92.44	90.39	2.05
2015-01-31	11:00:00	H	90.39	88.23	2.16
2015-01-31	14:00:00	H	88.23	86.03	2.2
2015-01-31	16:00:00	H	86.03	83.83	2.2
2015-02-01	08:00:00	H	83.83	81.75	2.08
2015-02-01	11:00:00	H	81.74	79.54	2.2
2015-02-01	14:00:00	H	79.54	77.33	2.21
2015-02-01	16:00:00	H	77.33	75.12	2.21
2015-02-02	08:00:00	H	102.48	100.31	2.17
2015-02-02	11:00:00	H	100.3	98.14	2.16
2015-02-02	14:00:00	H	98.14	95.93	2.21
2015-02-02	16:00:00	H	95.93	93.74	2.19
2015-02-03	08:00:00	H	93.73	91.63	2.1
2015-02-03	11:00:00	H	91.63	89.23	2.4
2015-02-03	14:00:00	H	89.23	86.83	2.4
2015-02-03	16:00:00	H	86.83	84.42	2.41
2015-02-04	08:00:00	H	102.27	100.11	2.16
2015-02-04	11:00:00	H	100.11	98.03	2.08
2015-02-04	14:00:00	H	98.03	96.01	2.02
2015-02-04	16:00:00	H	96.01	93.61	2.4
2015-02-05	08:00:00	H	93.61	91.21	2.4
2015-02-05	11:00:00	H	91.21	89.03	2.18
2015-02-05	14:00:00	H	89.03	86.63	2.4
2015-02-05	16:00:00	H	86.63	84.43	2.2
2015-02-06	08:00:00	H	84.43	82.32	2.11
2015-02-06	11:00:00	H	82.32	79.74	2.58
2015-02-06	14:00:00	H	79.73	77.65	2.08
2015-02-06	16:00:00	H	77.65	75.1	2.55
2014-12-08	08:00:00	I	113.6	112.7	0.9
2014-12-08	11:00:00	I	112.7	110.48	2.22
2014-12-08	14:00:00	I	110.48	109.6	0.88
2014-12-08	16:00:00	I	109.6	108.48	1.12
2014-12-09	08:00:00	I	116.45	115.47	0.98
2014-12-09	11:00:00	I	115.48	112.25	3.23
2014-12-09	14:00:00	I	112.2	110.41	1.79
2014-12-09	16:00:00	I	110.41	109.02	1.39
2014-12-10	08:00:00	I	109.02	105.24	3.78
2014-12-10	11:00:00	I	105.21	104.27	0.94
2014-12-10	14:00:00	I	104.26	102.27	1.99
2014-12-10	16:00:00	I	102.27	100.79	1.48
2014-12-11	08:00:00	I	100.76	97.42	3.34
2014-12-11	11:00:00	I	97.4	93.81	3.59
2014-12-11	14:00:00	I	93.81	91.72	2.09
2014-12-11	16:00:00	I	91.72	90.32	1.4
2014-12-12	08:00:00	I	90.31	88.18	2.13
2014-12-12	11:00:00	I	88.18	87.04	1.14
2014-12-12	14:00:00	I	87.04	84.94	2.1
2014-12-12	16:00:00	I	84.94	84.1	0.84
2014-12-13	08:00:00	I	84.09	83.61	0.48
2014-12-13	11:00:00	I	83.63	82.49	1.14
2014-12-13	14:00:00	I	82.49	80.82	1.67
2014-12-13	16:00:00	I	80.85	78.59	2.26
2014-12-14	08:00:00	I	78.61	76.8	1.81
2014-12-14	11:00:00	I	76.79	74.98	1.81
2014-12-14	14:00:00	I	74.99	72.82	2.17
2014-12-14	16:00:00	I	72.83	71.44	1.39
2014-12-15	08:00:00	I	71.44	69.83	1.61
2014-12-15	11:00:00	I	69.83	68.77	1.06
2014-12-15	14:00:00	I	68.77	66.74	2.03
2014-12-15	16:00:00	I	66.74	64.64	2.1
2014-12-16	08:00:00	I	64.63	61.84	2.79
2014-12-16	11:00:00	I	61.85	60.41	1.44
2014-12-16	14:00:00	I	60.42	57.99	2.43
2014-12-16	16:00:00	I	57.99	55.69	2.3
2014-12-17	08:00:00	I	55.69	53.58	2.11
2014-12-17	11:00:00	I	53.57	51.87	1.7
2014-12-17	14:00:00	I	51.87	48.57	3.3
2014-12-17	16:00:00	I	48.57	47.31	1.26
2014-12-18	08:00:00	I	115.94	112	3.94
2014-12-18	11:00:00	I	112	110.9	1.1
2014-12-18	14:00:00	I	110.9	108.82	2.08
2014-12-18	16:00:00	I	108.82	106.79	2.03
2014-12-19	08:00:00	I	106.76	104.68	2.08
2014-12-19	11:00:00	I	104.68	103.13	1.55
2014-12-19	14:00:00	I	103.13	101.56	1.57
2014-12-19	16:00:00	I	101.56	100.42	1.14
2014-12-20	08:00:00	I	100.42	98.49	1.93
2014-12-20	11:00:00	I	98.49	96.95	1.54
2014-12-20	14:00:00	I	96.95	95.94	1.01
2014-12-20	16:00:00	I	95.94	95.21	0.73
2014-12-21	08:00:00	I	95.2	93.81	1.39
2014-12-21	11:00:00	I	93.81	92.52	1.29
2014-12-21	14:00:00	I	92.52	91.4	1.12
2014-12-21	16:00:00	I	91.4	90.57	0.83
2014-12-22	08:00:00	I	90.57	89.06	1.51
2014-12-22	11:00:00	I	89.06	87.54	1.52
2014-12-22	14:00:00	I	87.54	86.02	1.52
2014-12-22	16:00:00	I	86.02	84.53	1.49
2014-12-23	08:00:00	I	84.5	82.91	1.59
2014-12-23	11:00:00	I	82.91	81.28	1.63
2014-12-23	14:00:00	I	81.28	79.66	1.62
2014-12-23	16:00:00	I	79.66	78.01	1.65
2014-12-24	08:00:00	I	78.01	76.27	1.74
2014-12-24	11:00:00	I	76.27	74.46	1.81
2014-12-24	13:00:00	I	74.46	72.38	2.08
2014-12-25	07:30:00	I	72.39	70.36	2.03
2014-12-25	10:00:00	I	70.36	68.12	2.24
2014-12-25	12:00:00	I	68.12	65.97	2.15
2014-12-25	16:00:00	I	0	0	0
[truncated: 893 more rows]

## Sheet: Shrimp Taste data
	Diet
preference	FM	half KBM	KBM
first	19	11	9
second	5	14	13
thrid	12	10	12
tied	3	4	5
